# Supplementary material for: Mixed Methods Lot Quality Assurance Sampling: A novel, rapid methodology to inform equity focused maternal health programming in rural Rajasthan, India
Source: PLoS One. 2021 Apr 29;16(4):e0250154. doi: 10.1371/journal.pone.0250154 (PMC8084134; doi:10.1371/journal.pone.0250154)
Supplement: S3 File — (XLSX) [file pone.0250154.s003.xlsx]

## Sheet: S1 File
Respondent ID	Tehsil	Supervision Area (Panchayat)	Village	(3.a) Age	(6) BPL card	(8) Agricultural land	(11) Household income known	(11.a) Household income	(11.b) Number of family members	(14) Received any ANC	(19) Number ANC check-ups known	(19.a) Number ANC check-ups received	(22) IFA received	(23.a) IFA tablets	(23.b) IFA bottles	(24.a) IFA days	(25) Tetanus injection received	(33) FBD	(34) Deliver at home	(50) Attended school	(51) Highest standard	(52) Religion	(53) Caste/tribe	(53.a) Caste name	(54) SC ST OBC	Married	Household Type	Eligibility confirmation
49705099-dbe4-4cbb-ad69-9f8efb490e31	Padampur_460	1 PS	---	25	2	1	99999998	---	3	1	1	7	1	120	---	60	1	1	---	1	14	1	1	Magwal	3	1	Semi-pucca	Kachha Lived_in_House Delivery_Confirmation Over_18
b411e500-ad42-41b4-9987-9b91f9d7b13a	Padampur_460	1 PS	---	---	1	1	99999998	---	4	1	1	5	1	---	2	60	1	1	---	1	8	4	1	Majbhi sikh	3	1	Semi-pucca	Kachha Lived_in_House Delivery_Confirmation Over_18
c2f77f9b-72a5-496b-adfc-b7dc457949f2	Padampur_460	1 PS	---	35	2	1	1	4000	9	1	1	40	1	250	---	250	1	1	---	1	5	4	1	Tarkhan	5	1	Semi-pucca	Kachha Lived_in_House Delivery_Confirmation Over_18
17a3e42f-ec13-408d-a7a0-2528fa5f2259	Padampur_460	1 PS	---	25	2	1	99999998	---	9	1	1	18	1	200	---	40	1	1	---	1	10	1	1	Ramgriya	3	1	Semi-pucca	Kachha Lived_in_House Delivery_Confirmation Over_18
a09239ec-dc5e-4bd5-8aae-2523a4b29f68	Padampur_460	1 PS	---	26	2	2	99999998	---	4	1	1	10	1	40	3	40	1	1	---	2	---	1	1	Magwal	3	1	Kachha_semi_kachha	Kachha Lived_in_House Delivery_Confirmation Over_18
fd057a97-d1d2-4c8d-bf8b-4352637dab5e	Padampur_460	1 PS	---	20	1	1	1	3000	7	1	1	12	1	60	---	60	1	1	---	1	8	4	1	Majhabi sikh	3	1	Semi-pucca	Kachha Lived_in_House Delivery_Confirmation Over_18
a4a88e6d-6e62-464c-b6b1-0bbd5d451284	Padampur_460	1 PS	---	---	2	2	99999998	---	3	1	1	19	1	180	---	250	1	1	---	2	---	1	1	Kumbhar	3	1	Kachha_semi_kachha	Kachha Lived_in_House Delivery_Confirmation Over_18
ba51a5c2-fcfa-4861-aa3e-6a39bfcaf264	Padampur_460	1 PS	---	20	2	2	1	2000	5	1	1	5	1	200	---	10	1	1	---	1	8	4	1	Mejbi sikh	5	1	Kachha_semi_kachha	Kachha Lived_in_House Delivery_Confirmation Over_18
063a3a19-e88d-4329-8ea6-276ca7febebc	Padampur_460	1 PS	---	27	2	2	1	5000	10	1	1	5	1	100	2	90	1	1	---	1	6	1	1	Ravidasiy	3	1	Semi-pucca	Kachha Lived_in_House Delivery_Confirmation Over_18
a97e4678-55e3-472e-85ed-2c7bca70ecdc	Padampur_460	1 PS	---	20	1	2	99999998	---	6	1	1	50	1	100	---	50	1	1	---	1	6	4	1	Majhabi sikh	3	1	Semi-pucca	Kachha Lived_in_House Delivery_Confirmation Over_18
2d410b8d-0962-4364-b460-d8b4f3288a11	Padampur_460	1 PS	---	25	2	2	99999998	---	4	1	1	2	1	18	---	10	1	1	---	2	---	1	1	Nayak	3	1	Semi-pucca	Kachha Lived_in_House Delivery_Confirmation Over_18
086ee85e-e98f-4393-b7c5-bded52e6340a	Padampur_460	1 PS	---	20	2	2	99999998	---	3	1	1	8	1	80	2	80	1	1	---	1	8	4	1	Majbisikh	8	1	Semi-pucca	Kachha Lived_in_House Delivery_Confirmation Over_18
d363ef02-86ff-4f79-8bdd-50336d60d881	Padampur_460	1 PS	---	25	2	2	99999998	---	4	1	1	5	1	90	2	90	1	1	---	1	5	1	1	Babri	3	1	Kachha_semi_kachha	Kachha Lived_in_House Delivery_Confirmation Over_18
a3617376-738a-461a-83c2-0fe78375a9a8	Padampur_460	1 PS	---	28	1	2	1	6000	6	1	1	2	1	100	---	100	1	1	---	1	10	1	1	Babri	3	1	Semi-pucca	Kachha Lived_in_House Delivery_Confirmation Over_18
d812121b-3923-4a60-aa3c-eedb4b963141	Padampur_460	1 PS	---	19	2	2	1	8000	7	1	1	10	1	10	---	4	1	1	---	1	5	4	1	Vanar	5	1	Semi-pucca	Kachha Lived_in_House Delivery_Confirmation Over_18
8118c10a-1d90-4354-9b7f-f4d59f4142b4	Padampur_460	1 PS	---	30	2	2	1	8000	4	1	1	20	1	90	---	70	1	1	---	1	12	4	1	Jatt sikh	5	1	Semi-pucca	Kachha Lived_in_House Delivery_Confirmation Over_18
1029d2f1-161a-4221-b08a-70c0864ea621	Raisinghnagar_461	15 PTD-A (SAMEJA)	---	25	2	2	99999998	---	---	1	1	20	2	---	---	---	1	1	---	1	5	1	1	Megwal	3	1	Semi-pucca	Kachha Lived_in_House Delivery_Confirmation Over_18
80f4638c-1168-46f9-a193-92a7e740dd0f	Raisinghnagar_461	15 PTD-A (SAMEJA)	---	22	2	1	1	2000	8	1	1	20	1	300	---	50	1	1	---	1	12	1	1	Megwal	3	1	Kachha_semi_kachha	Kachha Lived_in_House Delivery_Confirmation Over_18
a5221d21-3cc3-4fac-b591-7eabcae4b0ab	Raisinghnagar_461	15 PTD-A (SAMEJA)	---	22	1	1	99999998	---	---	1	1	3	1	100	---	20	1	1	---	1	6	1	1	Nayak	3	1	Semi-pucca	Kachha Lived_in_House Delivery_Confirmation Over_18
183ca760-a773-4449-a831-d7e47dcc5525	Raisinghnagar_461	15 PTD-A (SAMEJA)	---	20	1	2	99999998	---	---	1	1	5	1	40	---	10	1	1	---	2	---	4	1	Majbi sikh	5	1	Semi-pucca	Kachha Lived_in_House Delivery_Confirmation Over_18
c8a2a158-1c13-40d4-a542-6450b4738b4c	Raisinghnagar_461	15 PTD-A (SAMEJA)	---	23	2	2	99999998	---	---	1	1	2	1	30	---	30	1	1	---	1	12	1	1	Nayak	3	1	Kachha_semi_kachha	Kachha Lived_in_House Delivery_Confirmation Over_18
958a4a20-b29e-4569-bc10-385e8e4f6f9d	Raisinghnagar_461	15 PTD-A (SAMEJA)	---	25	2	1	99999998	---	---	1	1	9	2	---	---	---	1	1	---	1	10	1	1	Nick	3	1	Kachha_semi_kachha	Kachha Lived_in_House Delivery_Confirmation Over_18
a2dd1a6a-026b-4cd1-8411-e29c9c7ae754	Raisinghnagar_461	15 PTD-A (SAMEJA)	---	20	2	1	1	6000	6	1	1	20	1	100	---	20	1	1	---	1	6	1	1	Nayak	3	1	Semi-pucca	Kachha Lived_in_House Delivery_Confirmation Over_18
1bd284ac-bcac-4162-a422-775ed947e408	Raisinghnagar_461	15 PTD-A (SAMEJA)	---	22	2	1	1	3000	8	1	1	10	1	80	---	70	1	1	---	1	5	1	1	Nayak	3	1	Kachha_semi_kachha	Kachha Lived_in_House Delivery_Confirmation Over_18
23558e5b-8a01-4564-b85d-ff620324daab	Raisinghnagar_461	15 PTD-A (SAMEJA)	---	24	2	1	99999998	---	---	1	1	8	1	160	8	160	1	2	1	1	5	4	1	Raisikh	3	1	Kachha_semi_kachha	Kachha Lived_in_House Delivery_Confirmation Over_18
a49dbc58-3ee9-49a6-8a6d-64f063538f1b	Raisinghnagar_461	15 PTD-A (SAMEJA)	---	---	2	2	99999998	---	---	1	1	20	2	---	---	---	1	1	---	1	7	1	1	Nayak	3	1	Semi-pucca	Kachha Lived_in_House Delivery_Confirmation Over_18
fa580ab2-da82-428a-add2-71bffeafd35a	Raisinghnagar_461	15 PTD-A (SAMEJA)	---	---	2	1	99999998	---	---	1	1	11	1	20	3	45	1	1	---	1	5	4	1	Rai sikh	3	1	Semi-pucca	Kachha Lived_in_House Delivery_Confirmation Over_18
2e395acb-cf69-4108-9dca-141f8877cea9	Raisinghnagar_461	15 PTD-A (SAMEJA)	---	25	2	1	99999998	---	---	1	1	6	2	---	---	---	1	1	---	2	---	1	1	Kumyar	3	1	Semi-pucca	Kachha Lived_in_House Delivery_Confirmation Over_18
b4646889-8cd5-43e0-8f0d-b635a29c8513	Raisinghnagar_461	15 PTD-A (SAMEJA)	---	20	2	2	99999998	---	---	1	1	2	1	10	1	15	1	1	---	1	3	4	1	Rai sikh	3	1	Semi-pucca	Kachha Lived_in_House Delivery_Confirmation Over_18
9b253b22-5f44-48bb-8fab-af2ce8917708	Raisinghnagar_461	15 PTD-A (SAMEJA)	---	22	2	1	99999998	---	---	1	1	10	1	20	---	20	1	1	---	1	5	4	1	Raisikh	3	1	Semi-pucca	Kachha Lived_in_House Delivery_Confirmation Over_18
30a39d60-e5cb-4c98-8f7c-39ff764e4e04	Raisinghnagar_461	15 PTD-A (SAMEJA)	---	20	1	1	99999998	---	---	1	1	5	1	30	---	60	1	1	---	1	7	1	1	Nayak	3	1	Kachha_semi_kachha	Kachha Lived_in_House Delivery_Confirmation Over_18
3abd722b-610f-42a7-b241-30f7bad110ec	Raisinghnagar_461	15 PTD-A (SAMEJA)	---	21	2	1	1	1500	5	1	1	8	1	40	---	5	1	1	---	2	---	4	1	Riasikh	5	1	Semi-pucca	Kachha Lived_in_House Delivery_Confirmation Over_18
cceefda0-4c8c-411d-9b2c-353c50736701	Raisinghnagar_461	15 PTD-A (SAMEJA)	---	23	2	1	99999998	---	---	1	1	4	1	120	2	120	1	2	1	2	---	1	1	Nayak	3	1	Semi-pucca	Kachha Lived_in_House Delivery_Confirmation Over_18
9e9d4aac-9cf5-446c-a012-c57dd426a39f	Raisinghnagar_461	2 IWM (SARDARPURABIKA)	---	25	2	2	1	5000	4	1	1	3	1	200	---	150	1	2	1	1	5	1	1	Megwal	3	1	Semi-pucca	Kachha Lived_in_House Delivery_Confirmation Over_18
09d38419-c3f0-498b-ba8e-cf6c50063f2c	Raisinghnagar_461	2 IWM (SARDARPURABIKA)	---	---	2	2	99999998	---	5	1	1	11	1	100	---	100	1	2	1	1	5	1	1	Magwal	3	1	Kachha_semi_kachha	Kachha Lived_in_House Delivery_Confirmation Over_18
4760cfee-6765-4a36-80e2-5fa07694f9e5	Raisinghnagar_461	2 IWM (SARDARPURABIKA)	---	---	2	1	99999998	---	8	1	1	5	1	60	---	---	1	1	---	1	5	1	1	Bawri	3	1	Semi-pucca	Kachha Lived_in_House Delivery_Confirmation Over_18
e67cd70c-3ea3-469f-a19e-42ec18087d35	Raisinghnagar_461	2 IWM (SARDARPURABIKA)	---	21	1	2	99999998	---	12	1	1	20	1	100	2	100	1	1	---	1	5	1	1	Megwal	3	1	Semi-pucca	Kachha Lived_in_House Delivery_Confirmation Over_18
b95fe423-6cff-48a0-b528-91414c4facc6	Raisinghnagar_461	2 IWM (SARDARPURABIKA)	---	---	2	1	99999998	---	7	1	1	5	1	45	3	45	1	1	---	1	5	1	1	Magwal	3	1	Semi-pucca	Kachha Lived_in_House Delivery_Confirmation Over_18
3ae5524e-7dd4-44b7-a703-061eb5aada57	Raisinghnagar_461	2 IWM (SARDARPURABIKA)	---	25	1	2	1	20000	7	1	1	5	1	200	4	60	1	2	1	1	5	1	1	Megwal	3	1	Semi-pucca	Kachha Lived_in_House Delivery_Confirmation Over_18
da7b1f28-3f05-462b-82b0-2b61a5862798	Raisinghnagar_461	2 IWM (SARDARPURABIKA)	---	22	1	1	99999998	---	5	1	1	10	1	40	2	40	1	1	---	2	---	1	1	Nayak	3	1	Kachha_semi_kachha	Kachha Lived_in_House Delivery_Confirmation Over_18
1f845a10-1361-47c5-bc86-2269aeb72822	Raisinghnagar_461	2 IWM (SARDARPURABIKA)	---	---	1	2	99999998	---	4	1	1	5	2	---	---	---	1	1	---	2	---	1	1	Nayak	3	1	Kachha_semi_kachha	Kachha Lived_in_House Delivery_Confirmation Over_18
6378701e-1e03-4043-b43c-45fe934a39df	Raisinghnagar_461	2 IWM (SARDARPURABIKA)	---	---	2	1	99999998	---	4	1	1	3	1	30	---	2	1	1	---	1	5	1	1	Babri	3	1	Semi-pucca	Kachha Lived_in_House Delivery_Confirmation Over_18
32830091-e2aa-498b-a633-2fd1557e84ac	Raisinghnagar_461	2 IWM (SARDARPURABIKA)	---	21	2	2	1	3000	6	1	1	25	1	20	---	10	1	1	---	2	---	1	1	Balmiki harijan	3	1	Kachha_semi_kachha	Kachha Lived_in_House Delivery_Confirmation Over_18
2da84133-0e02-4ae1-b95e-0196c8e59858	Raisinghnagar_461	2 IWM (SARDARPURABIKA)	---	19	1	2	99999998	---	9	1	1	5	1	50	---	15	1	1	---	1	12	1	1	Bawri	3	1	Semi-pucca	Kachha Lived_in_House Delivery_Confirmation Over_18
b48b068b-cbcc-4a02-9eee-cf49b79e1939	Raisinghnagar_461	2 IWM (SARDARPURABIKA)	---	---	2	1	99999998	---	3	1	1	3	1	30	---	2	1	1	---	2	---	1	1	Babri	3	1	Kachha_semi_kachha	Kachha Lived_in_House Delivery_Confirmation Over_18
b2cfc67f-0f7d-491d-af62-ddf4751a9492	Raisinghnagar_461	2 IWM (SARDARPURABIKA)	---	24	2	1	99999998	---	4	1	1	2	1	40	---	60	1	1	---	1	10	1	1	Babri	3	1	Semi-pucca	Kachha Lived_in_House Delivery_Confirmation Over_18
87385b7e-68a3-49b2-b0b2-27a29fba3dca	Raisinghnagar_461	2 IWM (SARDARPURABIKA)	---	---	2	2	99999998	---	4	1	1	21	1	20	---	2	1	1	---	2	---	1	1	Babri	3	1	Kachha_semi_kachha	Kachha Lived_in_House Delivery_Confirmation Over_18
7a6f6498-0de6-4c28-8768-16344f0b00ad	Raisinghnagar_461	2 IWM (SARDARPURABIKA)	---	22	2	1	1	6000	4	1	1	3	1	30	---	30	1	1	---	1	4	1	1	Babri	3	1	Kachha_semi_kachha	Kachha Lived_in_House Delivery_Confirmation Over_18
d0f0843d-5805-4aff-a952-a26a365f3c6d	Raisinghnagar_461	2 IWM (SARDARPURABIKA)	---	28	2	1	1	10000	6	1	1	6	1	30	1	30	1	1	---	1	5	1	1	Bawri	3	1	Kachha_semi_kachha	Kachha Lived_in_House Delivery_Confirmation Over_18
4b099046-a790-4540-9f87-76d6a372b89b	Raisinghnagar_461	2 IWM (SARDARPURABIKA)	---	22	2	2	1	2000	4	1	1	5	1	50	---	50	1	1	---	1	10	1	1	Bawri	3	1	Kachha_semi_kachha	Kachha Lived_in_House Delivery_Confirmation Over_18
eb1f5cae-5028-4da3-8efe-dce5f0245e29	Karanpur_457	2 X	---	24	2	1	99999998	---	---	1	1	10	1	30	1	2	1	1	---	1	14	4	1	Saini sikh	5	1	Semi-pucca	Kachha Lived_in_House Delivery_Confirmation Over_18
7f79d426-b947-4e52-be27-03558b0151bc	Karanpur_457	2 X	---	27	2	1	99999998	---	---	1	1	3	1	420	---	210	1	1	---	1	10	4	1	Jatt sikh	5	1	Semi-pucca	Kachha Lived_in_House Delivery_Confirmation Over_18
09f4ce73-e5fb-4b75-9c6e-b0a912e147a2	Karanpur_457	2 X	---	25	2	2	99999998	---	---	1	1	4	1	20	---	0	1	1	---	2	---	4	1	Raisikh	5	1	Kachha_semi_kachha	Kachha Lived_in_House Delivery_Confirmation Over_18
3bd76a57-11cd-42f0-9047-2fdcd0882b90	Karanpur_457	2 X	---	22	2	1	99999998	---	---	1	1	15	2	---	---	---	1	1	---	2	---	1	1	Bawri	3	1	Kachha_semi_kachha	Kachha Lived_in_House Delivery_Confirmation Over_18
330a016d-15db-437e-8ce9-173cbc986815	Karanpur_457	2 X	---	---	2	2	99999998	---	---	1	1	3	1	20	---	---	1	1	---	2	---	1	1	Bawri	8	1	Kachha_semi_kachha	Kachha Lived_in_House Delivery_Confirmation Over_18
987ac7fd-ddb5-4e04-b159-cede5576071c	Karanpur_457	2 X	---	20	2	2	1	10000	7	1	1	3	1	10	---	3	1	1	---	2	---	4	1	Majbhi Sikh	3	1	Semi-pucca	Kachha Lived_in_House Delivery_Confirmation Over_18
9794cbc6-9ce5-4aa0-a5e9-dd7778f2f87d	Karanpur_457	2 X	---	27	2	2	99999998	---	---	1	1	50	1	100	---	3	1	1	---	1	5	1	1	Babri	3	1	Kachha_semi_kachha	Kachha Lived_in_House Delivery_Confirmation Over_18
fcfc7715-c173-4a1e-bd95-8a27e17eef55	Karanpur_457	2 X	---	23	2	1	99999998	---	---	1	1	3	1	10	---	---	1	1	---	1	5	1	1	Bawri	5	1	Semi-pucca	Kachha Lived_in_House Delivery_Confirmation Over_18
460c789a-a7a1-4ad5-a8cd-b180a6717169	Karanpur_457	2 X	---	28	2	1	99999998	---	---	1	1	4	2	---	---	---	1	1	---	2	---	1	1	Rajpoot	3	1	Semi-pucca	Kachha Lived_in_House Delivery_Confirmation Over_18
ff9cbacf-9d4a-44c2-b6c6-76e71c36eee4	Karanpur_457	2 X	---	20	2	2	99999998	---	---	1	1	4	1	10	---	---	1	2	1	2	---	4	1	Raisikh	5	1	Kachha_semi_kachha	Kachha Lived_in_House Delivery_Confirmation Over_18
9b8150af-ae8d-4072-a67e-d3dadb8c2045	Karanpur_457	2 X	---	22	2	1	99999998	---	---	1	1	3	1	30	---	---	1	1	---	1	3	4	1	Raisikh	5	1	Kachha_semi_kachha	Kachha Lived_in_House Delivery_Confirmation Over_18
060a421c-efb8-47e4-86bf-14b33257fc06	Karanpur_457	2 X	---	22	2	2	99999998	---	---	1	1	7	1	20	---	4	1	1	---	1	8	1	1	Rajpoot	3	1	Kachha_semi_kachha	Kachha Lived_in_House Delivery_Confirmation Over_18
f1185338-9cfb-41ea-aab2-0656ec958774	Karanpur_457	2 X	---	25	2	2	1	6000	5	1	1	15	1	30	---	---	1	1	---	2	---	4	1	Mjhbi sikh	3	1	Kachha_semi_kachha	Kachha Lived_in_House Delivery_Confirmation Over_18
3ca91297-4d39-48f8-ad61-3ef75150be95	Karanpur_457	2 X	---	23	1	2	99999998	---	---	1	1	6	1	100	---	5	1	1	---	1	5	1	1	Nayak	3	1	Semi-pucca	Kachha Lived_in_House Delivery_Confirmation Over_18
05614b3d-53b4-40b5-8c1a-a1bc06c87076	Karanpur_457	2 X	---	30	2	1	1	20000	10	1	1	9	1	---	2	60	1	1	---	1	7	4	1	KBO sikh	5	1	Semi-pucca	Kachha Lived_in_House Delivery_Confirmation Over_18
614675ef-288c-4e23-80e7-34a93a41f17c	Karanpur_457	2 X	---	20	2	2	99999998	---	---	1	1	7	1	100	---	1	1	1	---	1	5	4	1	Majbhi sikh	3	1	Semi-pucca	Kachha Lived_in_House Delivery_Confirmation Over_18
f344b5d9-a1d5-4c9f-9c15-e27dcd9acb1e	Karanpur_457	2 X	---	23	2	1	1	500	7	1	1	7	1	40	---	4	1	1	---	1	5	4	1	Majbi sikh	5	1	Semi-pucca	Kachha Lived_in_House Delivery_Confirmation Over_18
0b5bc654-d387-4292-b3ad-c9b49b2f330f	Karanpur_457	2 X	---	21	1	1	99999998	---	---	1	1	4	1	100	---	50	1	1	---	1	5	4	1	Majhbi sikh	3	1	Semi-pucca	Kachha Lived_in_House Delivery_Confirmation Over_18
94fe2167-b5ba-4360-a024-8db255b16154	Raisinghnagar_461	22 PTD-B	---	22	2	2	99999998	---	---	1	1	1	1	30	---	60	1	1	---	1	8	1	1	Megwal	3	1	Semi-pucca	Kachha Lived_in_House Delivery_Confirmation Over_18
fcf4cd2c-59ba-455b-9c44-f666ae04e83e	Raisinghnagar_461	22 PTD-B	---	19	2	2	1	2000	3	1	1	2	1	10	---	0	1	1	---	2	---	1	1	Naik	3	1	Kachha_semi_kachha	Kachha Lived_in_House Delivery_Confirmation Over_18
d37f24e3-c649-4e1f-8512-fbe6ab17714a	Raisinghnagar_461	22 PTD-B	---	20	1	2	99999998	---	---	1	1	10	1	30	---	60	1	1	---	1	8	1	1	Meghwal	3	1	Semi-pucca	Kachha Lived_in_House Delivery_Confirmation Over_18
55fed25a-a044-4a1c-885f-8c146a27f3cd	Raisinghnagar_461	22 PTD-B	---	20	2	1	1	10000	8	1	1	3	1	30	---	30	1	1	---	1	5	1	1	Naik	3	1	Semi-pucca	Kachha Lived_in_House Delivery_Confirmation Over_18
9c601f38-f733-48bc-a5a1-b5688dbca34f	Raisinghnagar_461	22 PTD-B	---	27	2	2	1	3000	7	1	1	7	1	20	---	10	1	1	---	1	5	1	1	Nayak	3	1	Kachha_semi_kachha	Kachha Lived_in_House Delivery_Confirmation Over_18
692821fc-8832-46c8-991a-8da1aa8dff48	Raisinghnagar_461	22 PTD-B	---	22	2	1	1	10000	10	1	1	4	1	40	---	0	1	1	---	1	8	4	1	Raisikh	5	1	Kachha_semi_kachha	Kachha Lived_in_House Delivery_Confirmation Over_18
9253b0aa-d3a6-4e52-a91a-4ee3b4111645	Raisinghnagar_461	22 PTD-B	---	22	2	2	1	3000	13	1	1	4	2	---	---	---	1	1	---	1	13	1	1	Kapdia	3	1	Semi-pucca	Kachha Lived_in_House Delivery_Confirmation Over_18
07368392-fd5c-4b35-b2f1-ae845e95a950	Raisinghnagar_461	22 PTD-B	---	26	2	1	1	5000	5	1	1	1	1	10	---	0	1	1	---	1	5	1	1	Kapdiye	3	1	Kachha_semi_kachha	Kachha Lived_in_House Delivery_Confirmation Over_18
90671cbe-b49f-4086-8023-86ac8ac93e68	Raisinghnagar_461	22 PTD-B	---	21	1	2	1	4500	8	1	1	2	1	20	---	8	1	---	---	2	---	4	1	MagbiSikh	3	1	Semi-pucca	Kachha Lived_in_House Delivery_Confirmation Over_18
e34144c8-0682-4fa7-879d-6ee126369c56	Raisinghnagar_461	22 PTD-B	---	22	1	1	1	5000	4	1	1	4	1	100	---	150	1	1	---	1	8	1	1	Megwal	3	1	Semi-pucca	Kachha Lived_in_House Delivery_Confirmation Over_18
3f8b3a11-7a09-42c2-b102-a74830ee37d8	Raisinghnagar_461	22 PTD-B	---	25	1	1	1	20000	9	1	1	4	2	---	---	---	1	---	---	1	2	4	1	Majbisikh	3	1	Semi-pucca	Kachha Lived_in_House Delivery_Confirmation Over_18
fb99234f-376b-4118-a85f-f3b911d1510e	Raisinghnagar_461	22 PTD-B	---	21	1	2	1	3000	5	1	1	35	2	---	---	---	1	1	---	2	---	1	1	Nayak	3	1	Semi-pucca	Kachha Lived_in_House Delivery_Confirmation Over_18
dd9dc60f-2163-42a0-a804-ca35dc34db67	Raisinghnagar_461	22 PTD-B	---	23	1	2	1	7000	6	1	1	6	1	100	---	60	1	1	---	1	10	1	1	Punjabi pandit	5	1	Semi-pucca	Kachha Lived_in_House Delivery_Confirmation Over_18
b993cb75-b1f7-49c2-a42d-c350b1cdd9fa	Raisinghnagar_461	22 PTD-B	---	22	2	1	99999998	---	---	1	1	15	1	100	8	40	1	1	---	1	8	1	1	Bawri	3	1	Kachha_semi_kachha	Kachha Lived_in_House Delivery_Confirmation Over_18
09d2e2d9-ce1c-4d19-8135-f6846a61dc44	Raisinghnagar_461	22 PTD-B	---	24	2	2	1	3000	6	1	1	5	1	150	---	30	1	1	---	1	5	1	1	Nayak	3	1	Kachha_semi_kachha	Kachha Lived_in_House Delivery_Confirmation Over_18
762a58b2-1093-4ffb-bae7-788d87feb098	Raisinghnagar_461	22 PTD-B	---	---	2	1	99999998	---	---	1	1	3	1	40	2	40	1	1	---	1	4	4	1	Magbisikh	3	1	Kachha_semi_kachha	Kachha Lived_in_House Delivery_Confirmation Over_18
394300fe-cc04-44c0-98e1-88eed624b7a1	Raisinghnagar_461	22 PTD-B	---	25	2	1	99999998	---	---	1	1	4	1	20	---	10	1	1	---	1	5	1	1	Nayak	3	1	Kachha_semi_kachha	Kachha Lived_in_House Delivery_Confirmation Over_18
b1d8c3f9-3d63-4938-9d1a-13fa3aa3825d	Raisinghnagar_461	22 PTD-B	---	22	2	1	99999998	---	---	1	1	5	1	30	---	10	1	1	---	1	10	4	1	Majbi sikh	5	1	Kachha_semi_kachha	Kachha Lived_in_House Delivery_Confirmation Over_18
8d289a97-b750-4b5d-9bde-02ec325c7b22	Raisinghnagar_461	22 PTD-B	---	22	2	1	1	6000	6	1	1	11	1	240	---	180	1	1	---	1	12	4	1	Jatt sikh	5	1	Semi-pucca	Kachha Lived_in_House Delivery_Confirmation Over_18
802b709a-4311-49ab-82c7-521a20fbfa04	Raisinghnagar_461	22 PTD-B	---	---	2	1	99999998	---	---	1	1	20	1	100	3	20	1	1	---	2	---	1	1	Bawri	5	1	Kachha_semi_kachha	Kachha Lived_in_House Delivery_Confirmation Over_18
62c310cd-30c4-4ae9-9e11-f267214ada91	Raisinghnagar_461	23 RB (SANGRANA)	---	29	2	2	1	5500	4	1	1	14	1	200	---	200	1	1	---	1	13	1	1	Babri	3	1	Semi-pucca	Kachha Lived_in_House Delivery_Confirmation Over_18
583dfb1f-13e1-43b3-9894-9a88d8ff5b8c	Raisinghnagar_461	23 RB (SANGRANA)	---	32	1	2	1	4000	5	1	1	16	1	80	---	40	1	1	---	2	---	1	1	Magwal	3	1	Semi-pucca	Kachha Lived_in_House Delivery_Confirmation Over_18
6ef3f81b-904d-4c07-9ebc-25fc5658c29b	Raisinghnagar_461	23 RB (SANGRANA)	---	24	2	1	99999998	---	---	1	1	10	2	---	---	---	1	1	---	1	10	4	1	Nai sikh	8	1	Semi-pucca	Kachha Lived_in_House Delivery_Confirmation Over_18
70a6b56b-4343-4900-88b5-5146ad96b6df	Raisinghnagar_461	23 RB (SANGRANA)	---	24	2	1	1	3000	6	1	1	6	1	100	---	50	1	1	---	1	8	4	1	Majbi sikh	3	1	Semi-pucca	Kachha Lived_in_House Delivery_Confirmation Over_18
931605f2-9e46-4f8a-aee1-a3fc884f2290	Raisinghnagar_461	23 RB (SANGRANA)	---	28	2	2	1	3500	4	1	1	4	1	100	1	100	1	2	1	1	5	1	1	Magwal	3	1	Kachha_semi_kachha	Kachha Lived_in_House Delivery_Confirmation Over_18
1d713149-b06e-4981-87f2-ffc7441d723b	Raisinghnagar_461	23 RB (SANGRANA)	---	22	2	2	99999998	---	---	1	1	8	2	---	---	---	1	1	---	1	7	1	1	Nick	3	1	Kachha_semi_kachha	Kachha Lived_in_House Delivery_Confirmation Over_18
32015597-4a44-436d-8abe-d7a6f1ade72e	Raisinghnagar_461	23 RB (SANGRANA)	---	25	2	1	99999998	---	---	1	1	10	1	---	2	45	1	1	---	1	6	4	1	Majbi	3	1	Semi-pucca	Kachha Lived_in_House Delivery_Confirmation Over_18
22e1727b-3639-4f15-bd9c-e0c0e761fd68	Raisinghnagar_461	23 RB (SANGRANA)	---	28	2	2	1	3000	5	1	1	3	1	120	3	60	1	1	---	1	5	4	1	Magbisikh	3	1	Kachha_semi_kachha	Kachha Lived_in_House Delivery_Confirmation Over_18
c603322f-d144-4573-b389-b5a8294671a4	Raisinghnagar_461	23 RB (SANGRANA)	---	23	2	1	99999998	---	---	1	1	15	1	30	---	30	1	1	---	1	6	4	1	Mjhbi sikh	3	1	Semi-pucca	Kachha Lived_in_House Delivery_Confirmation Over_18
4abf8ce1-6739-4381-9a84-b1a09f75e085	Raisinghnagar_461	23 RB (SANGRANA)	---	---	2	1	1	2000	6	1	1	30	1	50	---	60	1	1	---	2	---	4	1	Majhbi sikh	3	1	Kachha_semi_kachha	Kachha Lived_in_House Delivery_Confirmation Over_18
248365ec-6b7b-42e0-8ef2-6304a2afcf0e	Raisinghnagar_461	23 RB (SANGRANA)	---	21	2	1	99999998	---	---	1	1	5	1	100	---	3	1	1	---	1	7	4	1	Majbi sikh	3	1	Semi-pucca	Kachha Lived_in_House Delivery_Confirmation Over_18
0f0a9161-173b-47cd-b1fc-f54a3e40dceb	Raisinghnagar_461	23 RB (SANGRANA)	---	25	2	1	99999998	---	---	1	1	3	1	20	1	6	1	1	---	1	5	4	1	Magbisikh	3	1	Semi-pucca	Kachha Lived_in_House Delivery_Confirmation Over_18
953020ab-3dae-474e-9895-7a7b26c65e85	Raisinghnagar_461	23 RB (SANGRANA)	---	---	1	2	99999998	---	---	1	1	11	1	120	5	120	1	1	---	1	7	1	1	Magwal	3	1	Kachha_semi_kachha	Kachha Lived_in_House Delivery_Confirmation Over_18
14b496a6-2555-479e-b076-bc9275c92d7a	Raisinghnagar_461	23 RB (SANGRANA)	---	20	2	2	1	9000	3	1	1	9	1	180	---	180	1	1	---	1	5	4	1	Magbisikh	3	1	Semi-pucca	Kachha Lived_in_House Delivery_Confirmation Over_18
f9a31f99-87bc-4203-a96d-8d025ec95a0f	Raisinghnagar_461	23 RB (SANGRANA)	---	25	2	2	1	4000	5	1	1	20	1	---	12	180	1	1	---	1	8	4	1	Majhbi sikh	3	1	Kachha_semi_kachha	Kachha Lived_in_House Delivery_Confirmation Over_18
d0aa2e09-b7e2-43ac-a973-72970c707de1	Raisinghnagar_461	23 RB (SANGRANA)	---	---	2	1	99999998	---	---	1	1	6	1	---	16	240	1	1	---	2	---	4	1	Jatsikh	5	1	Semi-pucca	Kachha Lived_in_House Delivery_Confirmation Over_18
52efb088-744e-49ad-a9d4-a799a32bc84b	Padampur_460	3 EEA (PHARSEWALA)	---	25	2	1	99999998	---	3	1	1	4	1	60	---	20	1	1	---	1	14	1	1	Magwal	3	1	Semi-pucca	Kachha Lived_in_House Delivery_Confirmation Over_18
a4a27d19-db6a-4d20-bd22-fe62ba44d7f6	Raisinghnagar_461	3 EEA (PHARSEWALA)	---	22	2	1	99999998	---	4	1	1	2	1	110	2	120	1	2	1	1	12	1	1	Nayak	3	1	Kachha_semi_kachha	Kachha Lived_in_House Delivery_Confirmation Over_18
e78902d8-6e2d-4b43-8446-950a8e4616d5	Padampur_460	3 EEA (PHARSEWALA)	---	20	2	2	1	4000	6	1	1	25	1	150	1	30	1	1	---	1	8	1	1	Nayak	3	1	Semi-pucca	Kachha Lived_in_House Delivery_Confirmation Over_18
71e264b5-b9b3-4f49-9370-f1f9583affbb	Padampur_460	3 EEA (PHARSEWALA)	---	20	1	2	1	3000	4	1	1	6	2	---	---	---	1	1	---	2	---	1	1	Nayak	3	1	Semi-pucca	Kachha Lived_in_House Delivery_Confirmation Over_18
24d81546-b9b1-4bd5-9f9c-74f271b8dcb1	Padampur_460	3 EEA (PHARSEWALA)	---	24	2	2	1	5000	4	1	1	2	1	30	---	30	1	1	---	1	6	1	1	Jaat	5	1	Semi-pucca	Kachha Lived_in_House Delivery_Confirmation Over_18
0033a60f-3b64-4321-9a7c-2f210895d350	Raisinghnagar_461	3 EEA (PHARSEWALA)	---	25	2	1	1	8000	5	1	1	9	1	60	3	45	1	1	---	1	8	1	1	Kumhar	5	1	Semi-pucca	Kachha Lived_in_House Delivery_Confirmation Over_18
9cbb3199-281f-4f74-9136-5fdce337a6d0	Padampur_460	3 EEA (PHARSEWALA)	---	20	2	1	99999998	---	9	1	1	8	1	20	---	3	1	1	---	2	---	1	1	Kumyar	3	1	Semi-pucca	Kachha Lived_in_House Delivery_Confirmation Over_18
9028135c-fc74-4b12-ad4c-553889ca6688	Padampur_460	3 EEA (PHARSEWALA)	---	20	1	1	99999998	---	9	1	1	4	1	60	---	60	1	1	---	1	8	1	1	Bawri	3	1	Semi-pucca	Kachha Lived_in_House Delivery_Confirmation Over_18
47b80208-5ab0-4e76-89a0-ed4bedadebc6	Padampur_460	3 EEA (PHARSEWALA)	---	27	2	1	99999998	---	6	1	1	9	1	70	1	70	1	1	---	1	8	1	1	Kumbhar	3	1	Semi-pucca	Kachha Lived_in_House Delivery_Confirmation Over_18
e100ce33-bc84-4017-9b85-605449e5662c	Padampur_460	3 EEA (PHARSEWALA)	---	18	2	1	99999998	---	9	1	1	10	1	20	---	5	1	1	---	1	3	1	1	Kumyar	3	1	Semi-pucca	Kachha Lived_in_House Delivery_Confirmation Over_18
0452bc23-5017-4e50-85ab-db242bf3a9c1	Padampur_460	3 EEA (PHARSEWALA)	---	28	2	2	1	4000	6	1	1	30	1	240	6	180	1	1	---	1	9	1	1	Megwal	3	1	Kachha_semi_kachha	Kachha Lived_in_House Delivery_Confirmation Over_18
4c6e3963-c850-440b-b794-bd84e96b2059	Padampur_460	3 EEA (PHARSEWALA)	---	---	2	2	99999998	---	11	1	1	7	1	100	---	30	1	1	---	2	---	1	1	Balmiki	3	1	Kachha_semi_kachha	Kachha Lived_in_House Delivery_Confirmation Over_18
c6977f86-bba8-48df-9119-245018f4279d	Padampur_460	3 EEA (PHARSEWALA)	---	27	2	1	99999998	---	4	1	1	2	1	---	30	30	1	1	---	1	5	4	1	Jatt sikh	5	1	Semi-pucca	Kachha Lived_in_House Delivery_Confirmation Over_18
7fb9fc66-e3fc-4ee1-b808-975771006c23	Padampur_460	3 EEA (PHARSEWALA)	---	21	2	2	1	4000	4	1	1	1	1	40	---	2	1	1	---	1	5	1	1	Niyak	3	1	Semi-pucca	Kachha Lived_in_House Delivery_Confirmation Over_18
fde3a630-7ba3-4418-885b-1752f1293635	Padampur_460	3 EEA (PHARSEWALA)	---	20	2	2	99999998	---	10	1	1	10	1	100	---	50	1	1	---	1	8	1	1	Nayak	3	1	Semi-pucca	Kachha Lived_in_House Delivery_Confirmation Over_18
f69ce3ff-fb21-464e-a432-9703207a281b	Padampur_460	3 EEA (PHARSEWALA)	---	22	2	1	99999998	---	3	1	1	2	1	---	3	90	1	1	---	1	8	1	1	Jaat	5	1	Semi-pucca	Kachha Lived_in_House Delivery_Confirmation Over_18
374035bc-2176-4166-8c54-ee736e5bfd43	Padampur_460	3 EEA (PHARSEWALA)	---	22	2	2	1	5000	10	1	1	30	1	240	---	200	1	1	---	1	8	4	1	Majbi sikh	5	1	Semi-pucca	Kachha Lived_in_House Delivery_Confirmation Over_18
084a9ae9-8bd8-4db6-a97f-44a13dad3e23	Padampur_460	3 EEA (PHARSEWALA)	---	---	2	1	1	2000	3	1	1	6	1	50	2	10	1	1	---	1	5	4	1	Majhabi sikh	3	1	Semi-pucca	Kachha Lived_in_House Delivery_Confirmation Over_18
dbed3553-d1a0-421f-aff3-530efdd50a70	Padampur_460	34 LNP	---	21	2	1	99999998	---	5	1	1	2	1	50	---	2	1	1	---	1	10	1	1	Jaat	5	1	Semi-pucca	Kachha Lived_in_House Delivery_Confirmation Over_18
2070931c-bbad-40bb-b1b2-9077fbee4705	Padampur_460	34 LNP	---	32	2	1	99999998	---	9	1	1	14	1	100	---	20	1	1	---	1	10	1	1	Jaat	3	1	Semi-pucca	Kachha Lived_in_House Delivery_Confirmation Over_18
79c5c592-f9ac-4ef5-8e4d-8c5a573e1f1b	Padampur_460	34 LNP	---	21	2	1	1	10000	4	1	1	6	1	180	3	60	1	2	1	1	8	1	1	Kumhar	5	1	Semi-pucca	Kachha Lived_in_House Delivery_Confirmation Over_18
93151a4f-a702-426d-ab4d-2e1056ac3ebd	Padampur_460	34 LNP	---	28	2	2	1	4500	4	1	1	10	1	10	---	1	1	1	---	2	---	1	1	Kumbhar	3	1	Kachha_semi_kachha	Kachha Lived_in_House Delivery_Confirmation Over_18
2e54edda-0a02-4a4f-aae4-90736ea0167f	Padampur_460	34 LNP	---	22	2	1	1	10000	16	1	1	8	1	20	7	120	1	1	---	1	12	1	1	Nayak	3	1	Semi-pucca	Kachha Lived_in_House Delivery_Confirmation Over_18
8b811785-68b3-4c66-b30d-119cf5220e90	Padampur_460	34 LNP	---	24	2	1	99999998	---	4	1	98	---	1	10	5	90	1	1	---	1	3	1	1	Kumhar	5	1	Semi-pucca	Kachha Lived_in_House Delivery_Confirmation Over_18
ea175046-f601-49ab-b1c4-531fe8cd0f79	Padampur_460	34 LNP	---	19	2	1	99999998	---	3	1	1	3	1	10	---	0	1	1	---	2	---	1	1	Kumbhar	3	1	Semi-pucca	Kachha Lived_in_House Delivery_Confirmation Over_18
69d5e466-21df-4071-a0b4-405f66459584	Padampur_460	34 LNP	---	25	2	1	99999998	---	3	1	1	4	1	---	1	20	1	1	---	2	---	4	1	Jatt sikh	5	1	Semi-pucca	Kachha Lived_in_House Delivery_Confirmation Over_18
32146049-5f22-4449-92ee-a448d4f2ea51	Padampur_460	34 LNP	---	22	1	2	1	9000	7	1	1	5	1	20	4	---	1	2	1	2	---	1	1	Kotwal	3	1	Kachha_semi_kachha	Kachha Lived_in_House Delivery_Confirmation Over_18
810c693a-6c68-48f6-8300-895b3681c218	Padampur_460	34 LNP	---	21	2	2	99999998	---	3	1	1	4	1	20	---	10	1	1	---	1	7	1	1	Megwal	3	1	Semi-pucca	Kachha Lived_in_House Delivery_Confirmation Over_18
10f17682-e870-4ef3-a387-96b75d82c465	Padampur_460	34 LNP	---	25	2	1	99999998	---	4	1	1	4	1	40	2	20	1	1	---	1	5	1	1	Magwal	3	1	Kachha_semi_kachha	Kachha Lived_in_House Delivery_Confirmation Over_18
c958f9ab-a929-4d33-b6af-29088b4d1fb7	Padampur_460	34 LNP	---	24	2	2	99999998	---	4	1	1	4	2	---	---	---	1	1	---	2	---	4	1	Majbhi sikh	3	1	Semi-pucca	Kachha Lived_in_House Delivery_Confirmation Over_18
e6d4c691-f6d6-4d4e-b051-eff38df3a8ee	Padampur_460	34 LNP	---	22	2	2	99999998	---	4	1	1	6	1	100	4	10	1	1	---	1	7	1	1	Kumbhar	3	1	Kachha_semi_kachha	Kachha Lived_in_House Delivery_Confirmation Over_18
9b27cda6-8407-42c0-ad5f-efc19ca53526	Padampur_460	34 LNP	---	27	1	2	1	2000	5	1	1	6	1	210	---	210	1	1	---	1	8	1	1	Nayak	3	1	Kachha_semi_kachha	Kachha Lived_in_House Delivery_Confirmation Over_18
4585d876-8db2-40d9-842a-d90dc2f66f46	Padampur_460	34 LNP	---	20	2	2	99999998	---	5	1	1	12	1	90	1	20	1	1	---	2	---	1	1	Bajigar	3	1	Semi-pucca	Kachha Lived_in_House Delivery_Confirmation Over_18
b17f42e8-2d4e-433e-9416-386cf9da2e1f	Padampur_460	34 LNP	---	28	2	1	99999998	---	5	1	1	10	1	300	---	180	1	1	---	1	14	1	1	Kumbhar	3	1	Semi-pucca	Kachha Lived_in_House Delivery_Confirmation Over_18
1fcf97f1-d83b-4598-aafe-9ffa817acb04	Padampur_460	34 LNP	---	21	2	1	99999998	---	5	1	1	6	1	60	---	10	1	1	---	1	10	1	1	Bhat	3	1	Semi-pucca	Kachha Lived_in_House Delivery_Confirmation Over_18
d3550d01-25ba-41ef-aaad-3d7a13bd629e	Padampur_460	34 LNP	---	25	2	2	99999998	---	3	1	1	2	1	30	---	30	1	1	---	2	---	1	1	Bajigar	3	1	Semi-pucca	Kachha Lived_in_House Delivery_Confirmation Over_18
abc53eff-3dfc-4738-8ea0-dcebb7c21259	Karanpur_457	36 H (NAGGI)	---	22	1	2	1	7000	6	1	1	4	1	70	---	6	1	1	---	2	---	4	1	Magbisikh	3	1	Kachha_semi_kachha	Kachha Lived_in_House Delivery_Confirmation Over_18
b712137b-aefb-4b0a-8d2a-5efbf6072562	Padampur_460	36 H (NAGGI)	---	23	2	2	1	3000	10	1	1	2	1	20	---	15	1	1	---	1	9	1	1	Niyak	3	1	Kachha_semi_kachha	Kachha Lived_in_House Delivery_Confirmation Over_18
7a798e19-9db5-432f-b406-e7c76638193a	Karanpur_457	36 H (NAGGI)	---	22	1	2	1	3000	11	1	1	5	1	40	---	40	1	1	---	1	13	1	1	Kumyar	5	1	Semi-pucca	Kachha Lived_in_House Delivery_Confirmation Over_18
aa02e3c3-f4e3-403c-8344-9197df18946f	Karanpur_457	36 H (NAGGI)	---	23	2	1	1	10000	6	1	1	2	1	40	---	15	1	1	---	1	8	1	1	Megwal	3	1	Kachha_semi_kachha	Kachha Lived_in_House Delivery_Confirmation Over_18
1d1b5800-1eb3-4b99-9d49-a915b5a1ec09	Padampur_460	36 H (NAGGI)	---	26	1	2	1	6000	5	1	1	7	1	10	---	5	1	1	---	2	---	1	1	Naik	3	1	Semi-pucca	Kachha Lived_in_House Delivery_Confirmation Over_18
86711db1-1892-4d42-a0df-85ded683d0c8	Karanpur_457	36 H (NAGGI)	---	24	2	2	1	3000	11	1	1	6	1	40	---	20	1	1	---	1	8	1	1	Kumyar	5	1	Semi-pucca	Kachha Lived_in_House Delivery_Confirmation Over_18
c20dfdce-3daa-472d-8543-8fd49afbd5fd	Padampur_460	36 H (NAGGI)	---	25	1	2	1	2000	9	1	1	3	1	60	---	30	1	1	---	1	5	1	1	Naik	3	1	Semi-pucca	Kachha Lived_in_House Delivery_Confirmation Over_18
cc7cd1ef-5f74-4aed-bfd1-8bd660019ec8	Karanpur_457	36 H (NAGGI)	---	---	2	2	1	4000	5	1	1	5	1	10	---	30	1	1	---	2	---	4	1	Raisikh	5	1	Kachha_semi_kachha	Kachha Lived_in_House Delivery_Confirmation Over_18
8d4f81a9-71ff-4e02-8f8e-25d8e54db46e	Karanpur_457	36 H (NAGGI)	---	28	2	2	1	3000	3	1	1	12	1	20	---	20	1	1	---	1	8	1	1	Megwal	3	1	Semi-pucca	Kachha Lived_in_House Delivery_Confirmation Over_18
9391255f-6403-46f2-bba6-70c7ad135a9e	Padampur_460	36 H (NAGGI)	---	21	2	2	1	4500	11	1	1	15	1	30	---	15	1	1	---	1	10	4	1	Magbisikh	3	1	Semi-pucca	Kachha Lived_in_House Delivery_Confirmation Over_18
d6977f61-8f79-4b86-92fe-d9cfecd9b216	Karanpur_457	36 H (NAGGI)	---	25	1	2	1	4000	4	1	1	3	1	50	---	20	1	---	---	2	---	1	1	Megbal	8	1	Semi-pucca	Kachha Lived_in_House Delivery_Confirmation Over_18
e981cd50-902c-4eab-b831-49d9c078bbca	Karanpur_457	36 H (NAGGI)	---	26	2	1	1	27000	10	1	1	5	1	30	---	0	1	1	---	2	---	1	1	Megwal	3	1	Semi-pucca	Kachha Lived_in_House Delivery_Confirmation Over_18
93949640-482a-4da0-9714-925768c4128e	Karanpur_457	36 H (NAGGI)	---	20	2	1	1	15000	5	1	1	2	1	100	---	100	1	1	---	2	---	1	1	Panrdit	8	1	Semi-pucca	Kachha Lived_in_House Delivery_Confirmation Over_18
81d515a7-b342-42a1-af6f-3d0e8bac0e65	Padampur_460	36 H (NAGGI)	---	23	1	2	1	2500	9	1	1	12	1	80	---	40	1	1	---	1	8	1	1	Naik	3	1	Kachha_semi_kachha	Kachha Lived_in_House Delivery_Confirmation Over_18
ed437c32-ab19-4857-8f9b-34ca97aaee25	Karanpur_457	36 H (NAGGI)	---	29	2	1	99999998	---	---	1	1	2	2	---	---	---	1	1	---	1	5	1	1	Megwal	3	1	Semi-pucca	Kachha Lived_in_House Delivery_Confirmation Over_18
ba7de397-aaf7-438f-9efb-5a93cb3f7223	Karanpur_457	36 H (NAGGI)	---	24	2	2	1	5000	6	1	1	4	1	20	---	2	1	1	---	1	12	1	1	Kumyar	5	1	Semi-pucca	Kachha Lived_in_House Delivery_Confirmation Over_18
559cee1f-2140-41d6-90b6-a36f39727aaa	Karanpur_457	36 H (NAGGI)	---	25	2	2	1	20000	12	1	1	3	1	30	---	30	1	1	---	1	3	1	1	Naik	3	1	Kachha_semi_kachha	Kachha Lived_in_House Delivery_Confirmation Over_18
96a73605-f741-4191-949a-3c6c001a8e0b	Karanpur_457	36 H (NAGGI)	---	20	1	2	1	3000	4	1	1	6	1	120	---	3	1	---	---	1	3	1	1	Naik	3	1	Kachha_semi_kachha	Kachha Lived_in_House Delivery_Confirmation Over_18
3422edcb-f556-487c-a046-5e85007747ef	Padampur_460	4 DD (DELWAN)	---	23	1	1	99999998	---	---	1	1	5	1	30	1	10	1	1	---	1	5	1	1	Megwal	3	1	Semi-pucca	Kachha Lived_in_House Delivery_Confirmation Over_18
f5d6e386-c2cd-4e4d-ad8d-35e40f974737	Padampur_460	4 DD (DELWAN)	---	35	1	1	99999998	---	---	1	1	5	1	15	2	30	1	1	---	2	---	1	1	Babri	3	1	Semi-pucca	Kachha Lived_in_House Delivery_Confirmation Over_18
e7709e3f-0652-4252-bcf6-bfbb880d3580	Padampur_460	4 DD (DELWAN)	---	---	2	2	99999998	---	---	1	1	20	1	20	---	10	1	1	---	2	---	4	1	Jattsikh	5	1	Semi-pucca	Kachha Lived_in_House Delivery_Confirmation Over_18
8cacf054-f8f9-43a1-bb59-3f7ef77e1535	Padampur_460	4 DD (DELWAN)	---	30	1	2	99999998	---	---	1	1	5	1	10	---	3	1	2	1	2	---	1	1	Nayek	3	1	Kachha_semi_kachha	Kachha Lived_in_House Delivery_Confirmation Over_18
afb24c12-7d8a-46cd-94a1-1dd8ce82ff71	Padampur_460	4 DD (DELWAN)	---	26	2	2	99999998	---	---	1	1	8	1	60	---	40	1	1	---	1	7	1	1	Megwal	3	1	Semi-pucca	Kachha Lived_in_House Delivery_Confirmation Over_18
623b0e9b-5acf-4bb8-889a-5b680b2f767d	Padampur_460	4 DD (DELWAN)	---	35	1	2	1	3000	9	1	1	4	1	20	---	20	1	1	---	2	---	4	1	Majhabi sikh	3	1	Semi-pucca	Kachha Lived_in_House Delivery_Confirmation Over_18
1ace7190-5a11-4315-aa27-f95c62de9040	Padampur_460	4 DD (DELWAN)	---	22	1	1	99999998	---	---	1	1	9	1	90	---	80	1	1	---	1	7	1	1	Megwal	3	1	Semi-pucca	Kachha Lived_in_House Delivery_Confirmation Over_18
9c728523-83c4-458b-b595-e4ed2977ca43	Padampur_460	4 DD (DELWAN)	---	20	1	2	99999998	---	---	1	1	2	1	100	---	0	1	1	---	1	3	1	1	Sindhi	5	1	Semi-pucca	Kachha Lived_in_House Delivery_Confirmation Over_18
de9aee91-cd74-4630-8419-6ee5940bbc81	Padampur_460	4 DD (DELWAN)	---	18	2	2	1	5000	11	1	1	5	1	---	5	270	2	2	1	1	2	1	1	Nayek	3	1	Semi-pucca	Kachha Lived_in_House Delivery_Confirmation Over_18
e9f017fb-e8ce-417f-a980-c72426585ba8	Padampur_460	4 DD (DELWAN)	---	---	2	2	99999998	---	---	1	1	5	1	10	---	10	1	1	---	1	4	1	1	Nayak	3	1	Semi-pucca	Kachha Lived_in_House Delivery_Confirmation Over_18
da616933-5251-403e-bcfb-f79a606fc010	Padampur_460	4 DD (DELWAN)	---	---	2	2	99999998	---	---	1	1	1	1	5	---	5	1	1	---	2	---	1	1	Nick	3	1	Kachha_semi_kachha	Kachha Lived_in_House Delivery_Confirmation Over_18
b19c1321-87f1-4f94-bec9-4fc4e0bb6467	Padampur_460	4 DD (DELWAN)	---	25	2	1	99999998	---	---	1	1	11	1	40	---	20	1	1	---	2	---	1	1	Kumbhar	3	1	Kachha_semi_kachha	Kachha Lived_in_House Delivery_Confirmation Over_18
42b1b106-eac4-458a-a556-205c84a4f82a	Padampur_460	4 DD (DELWAN)	---	22	1	2	1	5000	3	1	1	6	1	100	---	100	1	1	---	1	13	1	1	Magbal	3	1	Semi-pucca	Kachha Lived_in_House Delivery_Confirmation Over_18
d044ea7e-1020-46ac-8748-7a7f048788fe	Padampur_460	4 DD (DELWAN)	---	24	2	1	1	5000	8	1	1	20	1	20	---	30	1	1	---	1	13	1	1	Meghwal	3	1	Semi-pucca	Kachha Lived_in_House Delivery_Confirmation Over_18
ac5991cf-160d-4511-83ad-c8367bc228fe	Padampur_460	4 DD (DELWAN)	---	22	1	1	99999998	---	---	1	1	5	1	10	---	10	1	1	---	1	5	4	1	Majbi sikh	3	1	Kachha_semi_kachha	Kachha Lived_in_House Delivery_Confirmation Over_18
ef7f2681-fa38-45ab-9e4f-d7192904a062	Padampur_460	4 DD (DELWAN)	---	20	1	1	99999998	---	---	1	1	20	1	270	6	270	1	1	---	1	8	4	1	Majbi	3	1	Semi-pucca	Kachha Lived_in_House Delivery_Confirmation Over_18
35c86b93-a2b6-4372-9553-f737782d1c1d	Karanpur_457	42 H	---	24	2	2	99999998	---	---	1	1	8	1	140	1	210	1	1	---	1	7	4	1	Magbisikh	3	1	Semi-pucca	Kachha Lived_in_House Delivery_Confirmation Over_18
ca77865b-055f-4cbd-b520-13692b331411	Karanpur_457	42 H	---	25	2	1	99999998	---	---	1	1	20	1	70	---	70	1	1	---	1	6	1	1	Rajput (babri)	3	1	Semi-pucca	Kachha Lived_in_House Delivery_Confirmation Over_18
989c01a5-0603-455a-a8d6-16af338bcfac	Karanpur_457	42 H	---	30	2	2	1	3000	3	1	1	5	1	30	---	30	1	1	---	2	---	1	1	Bawri	3	1	Kachha_semi_kachha	Kachha Lived_in_House Delivery_Confirmation Over_18
03a3a09f-a80e-4ea1-a030-003d2bd1eacf	Karanpur_457	42 H	---	23	2	1	1	11000	10	1	1	9	1	10	---	1	1	1	---	1	10	1	1	Rajput(bawri)	3	1	Kachha_semi_kachha	Kachha Lived_in_House Delivery_Confirmation Over_18
9afe848e-09cc-4c6e-aacf-b280ddca9dfe	Karanpur_457	42 H	---	20	2	2	1	2500	3	1	1	5	1	20	---	20	1	1	---	1	4	1	1	Bawri	3	1	Kachha_semi_kachha	Kachha Lived_in_House Delivery_Confirmation Over_18
063a58da-98a7-423e-beb2-601fd0e7bad0	Karanpur_457	42 H	---	---	2	2	99999998	---	---	2	---	---	---	---	---	---	---	2	1	2	---	4	1	Majbhi sikh	3	1	Semi-pucca	Kachha Lived_in_House Delivery_Confirmation Over_18
38fa7869-d70a-44c1-88b0-a963b3a731df	Karanpur_457	42 H	---	20	2	1	1	6000	9	1	1	12	1	240	---	20	1	1	---	1	5	1	1	Bawri	3	1	Semi-pucca	Kachha Lived_in_House Delivery_Confirmation Over_18
8f5e414f-34ce-4a34-9063-b1854c8c69df	Karanpur_457	42 H	---	20	2	1	1	10000	9	1	1	5	1	---	---	---	1	1	---	1	5	1	1	Bawri	3	1	Semi-pucca	Kachha Lived_in_House Delivery_Confirmation Over_18
7b8cc4b1-d590-406f-85c1-4a6a3dd1401a	Karanpur_457	42 H	---	---	2	8	99999998	---	---	1	1	4	1	---	1	15	1	2	1	1	5	1	1	Shakhya(Mali)	3	1	Semi-pucca	Kachha Lived_in_House Delivery_Confirmation Over_18
edde876d-29f7-4c0e-a81f-d709f132c90d	Karanpur_457	42 H	---	24	2	2	1	3000	4	1	1	4	2	---	---	---	1	1	---	1	8	1	1	Bawri	3	1	Kachha_semi_kachha	Kachha Lived_in_House Delivery_Confirmation Over_18
b6c44642-6423-4cd0-9815-2be9e2340d98	Karanpur_457	42 H	---	22	1	1	99999998	---	---	1	1	11	1	30	---	30	1	1	---	2	---	1	1	Rajput(bawri)	3	1	Semi-pucca	Kachha Lived_in_House Delivery_Confirmation Over_18
f258cae9-6898-4b5d-960e-72a3c7ac34d3	Karanpur_457	42 H	---	21	2	2	99999998	---	---	1	1	6	1	30	---	20	1	1	---	1	4	1	1	Mali	3	1	Semi-pucca	Kachha Lived_in_House Delivery_Confirmation Over_18
5ecb9b7d-6a10-46f3-ad24-c5fd02218f15	Karanpur_457	42 H	---	21	2	1	99999998	---	---	1	1	17	1	---	6	90	1	1	---	1	8	4	1	Magbisikh	3	1	Semi-pucca	Kachha Lived_in_House Delivery_Confirmation Over_18
d751b6a1-4d79-4807-9711-0de1387ebedc	Karanpur_457	42 H	---	28	2	1	99999998	---	---	1	1	6	1	30	---	60	1	1	---	1	10	4	1	Tarkhan	5	1	Semi-pucca	Kachha Lived_in_House Delivery_Confirmation Over_18
69647af5-8a26-442a-a92d-0b0f9e53a2dd	Karanpur_457	42 H	---	22	2	2	1	10000	4	1	1	2	1	30	---	3	1	1	---	1	10	4	1	Magbisikh	3	1	Semi-pucca	Kachha Lived_in_House Delivery_Confirmation Over_18
160b807a-40b4-4b7c-a51f-92a5329fc862	Karanpur_457	42 H	---	26	2	1	99999998	---	---	1	1	5	1	200	---	120	1	1	---	1	12	4	1	Kamboj sikh	5	1	Semi-pucca	Kachha Lived_in_House Delivery_Confirmation Over_18
efa6e255-5266-47c0-b546-febae18b3b64	Karanpur_457	43 GG (KHARALA)	---	22	2	1	99999998	---	---	1	1	7	1	40	4	120	1	1	---	1	10	4	1	Jatt sikh	5	1	Semi-pucca	Kachha Lived_in_House Delivery_Confirmation Over_18
9bda6dcf-650e-49bc-8f35-11d9b49f0c62	Karanpur_457	43 GG (KHARALA)	---	22	1	2	1	5000	5	1	1	4	1	20	---	17	1	1	---	1	6	1	1	Nayak	3	1	Semi-pucca	Kachha Lived_in_House Delivery_Confirmation Over_18
5abb0672-f7df-434f-a346-b8f4b18c6609	Karanpur_457	43 GG (KHARALA)	---	23	1	2	99999998	---	---	1	1	5	2	---	---	---	1	1	---	1	5	1	1	Nayak	3	1	Semi-pucca	Kachha Lived_in_House Delivery_Confirmation Over_18
bc63b845-559b-4386-9a5a-b15e37ae300b	Karanpur_457	43 GG (KHARALA)	---	25	2	2	99999998	---	---	1	1	3	1	20	---	3	1	2	1	1	5	1	1	Nayak	3	1	Semi-pucca	Kachha Lived_in_House Delivery_Confirmation Over_18
5c23ca44-9fd4-4396-9e79-0b90a31c327e	Karanpur_457	43 GG (KHARALA)	---	24	2	2	99999998	---	---	1	1	5	1	30	---	---	1	1	---	1	8	1	1	Meghwal	3	1	Semi-pucca	Kachha Lived_in_House Delivery_Confirmation Over_18
36c22036-fb5a-4efe-9064-3817a2b68c1d	Karanpur_457	43 GG (KHARALA)	---	---	2	2	1	10000	3	1	1	8	1	10	1	2	1	1	---	2	---	1	1	Rajpoot	3	1	Semi-pucca	Kachha Lived_in_House Delivery_Confirmation Over_18
592099ea-be0f-47d6-9ad7-e8f1ac164704	Karanpur_457	43 GG (KHARALA)	---	23	2	1	1	5000	4	1	1	5	1	90	1	60	1	1	---	1	6	1	1	Megwal	3	1	Semi-pucca	Kachha Lived_in_House Delivery_Confirmation Over_18
a65aa1ca-926a-4516-acf3-65539f5209cf	Karanpur_457	43 GG (KHARALA)	---	20	2	1	99999998	---	---	1	1	2	2	---	---	---	1	1	---	1	5	1	1	Bawri	3	1	Semi-pucca	Kachha Lived_in_House Delivery_Confirmation Over_18
854ec535-4bb4-4177-b645-dd9b1b0aa54c	Karanpur_457	43 GG (KHARALA)	---	28	2	1	99999998	---	---	1	1	7	1	45	---	30	1	1	---	1	6	1	1	Bawri	3	1	Kachha_semi_kachha	Kachha Lived_in_House Delivery_Confirmation Over_18
fad8f4b9-d497-44bc-9b34-5adbde263a17	Karanpur_457	43 GG (KHARALA)	---	---	2	2	99999998	---	---	1	1	3	1	40	---	40	1	1	---	2	---	4	1	Majbhi sikh	3	1	Semi-pucca	Kachha Lived_in_House Delivery_Confirmation Over_18
d75ad2c8-bb95-438a-b091-528dc57d630a	Karanpur_457	43 GG (KHARALA)	---	26	2	2	1	2000	6	1	1	4	1	20	---	4	1	1	---	2	---	1	1	Babri	3	1	Semi-pucca	Kachha Lived_in_House Delivery_Confirmation Over_18
0962b0b0-d2c9-404d-9cce-d2fd071e5667	Karanpur_457	43 GG (KHARALA)	---	25	2	1	99999998	---	---	1	1	7	1	100	---	20	1	1	---	1	5	1	1	Rajpoot	3	1	Semi-pucca	Kachha Lived_in_House Delivery_Confirmation Over_18
9d0cf07c-d247-4f55-81ad-fdfb434c66ca	Karanpur_457	43 GG (KHARALA)	---	22	2	1	99999998	---	---	1	1	5	2	---	---	---	1	1	---	2	---	4	1	Mahbi sikh	3	1	Kachha_semi_kachha	Kachha Lived_in_House Delivery_Confirmation Over_18
ea322c7c-7244-4fcb-9197-296a692bd53b	Karanpur_457	43 GG (KHARALA)	---	23	2	2	99999998	---	---	1	1	50	1	110	---	50	1	1	---	1	5	4	1	Majbi sikh	5	1	Semi-pucca	Kachha Lived_in_House Delivery_Confirmation Over_18
0a379221-cf68-47ec-a513-f621f0a9305f	Karanpur_457	43 GG (KHARALA)	---	22	2	2	99999998	---	---	1	1	1	1	40	---	20	1	2	1	1	3	4	1	Majbhi sikh	3	1	Kachha_semi_kachha	Kachha Lived_in_House Delivery_Confirmation Over_18
48f0e74b-9d1b-4f01-93ac-1e96cbdb26d0	Karanpur_457	43 GG (KHARALA)	---	20	1	2	1	10000	6	1	1	5	1	10	---	7	1	1	---	1	5	4	1	Majbi sikh	3	1	Semi-pucca	Kachha Lived_in_House Delivery_Confirmation Over_18
07f6d3db-c4a1-4592-ae70-d15d26045ab9	Karanpur_457	43 GG (KHARALA)	---	23	2	1	99999998	---	---	1	1	10	1	100	---	3	1	1	---	1	5	1	1	Babri	3	1	Semi-pucca	Kachha Lived_in_House Delivery_Confirmation Over_18
93c6470c-046b-4fd5-8df3-a68d6babc49a	Karanpur_457	43 GG (KHARALA)	---	22	2	2	99999998	---	---	1	1	4	2	---	---	---	1	1	---	2	---	1	1	Bawri sikh	3	1	Semi-pucca	Kachha Lived_in_House Delivery_Confirmation Over_18
8e1ea08e-0f4b-411e-b533-583c9d00f9c9	Karanpur_457	50 F (ROOPNAGAR)	---	25	2	2	1	2500	5	1	1	20	2	---	---	---	1	1	---	1	5	1	1	Nayak	3	1	Kachha_semi_kachha	Kachha Lived_in_House Delivery_Confirmation Over_18
e06add64-3b38-45d3-87b9-36e25a7ca773	Karanpur_457	50 F (ROOPNAGAR)	---	35	2	1	99999998	---	---	1	1	12	1	60	---	20	1	1	---	1	3	4	1	Babriya	3	1	Semi-pucca	Kachha Lived_in_House Delivery_Confirmation Over_18
013b5849-5e30-42bd-9877-e64b8ab663bd	Karanpur_457	50 F (ROOPNAGAR)	---	22	1	2	99999998	---	---	1	1	4	1	120	---	100	1	1	---	1	7	1	1	Megwal	3	1	Semi-pucca	Kachha Lived_in_House Delivery_Confirmation Over_18
a27580dc-50bb-493e-a60c-891bf9d01a03	Karanpur_457	50 F (ROOPNAGAR)	---	21	2	2	99999998	---	---	1	1	2	2	---	---	---	1	1	---	1	6	4	1	Nayak	3	1	Semi-pucca	Kachha Lived_in_House Delivery_Confirmation Over_18
c727c158-f903-4e02-a1d0-94354a910ba6	Karanpur_457	50 F (ROOPNAGAR)	---	23	2	2	99999998	---	---	1	98	---	1	100	---	40	1	1	---	1	7	4	1	Nayak	3	1	Semi-pucca	Kachha Lived_in_House Delivery_Confirmation Over_18
c40c27b8-3181-45fb-8b55-b8e0dc1de1b1	Karanpur_457	50 F (ROOPNAGAR)	---	25	2	1	99999998	---	---	1	1	5	1	50	1	60	1	1	---	1	8	1	1	Megwal	3	1	Semi-pucca	Kachha Lived_in_House Delivery_Confirmation Over_18
69de6e4b-0b71-497d-b2f1-45d8408f65cb	Karanpur_457	50 F (ROOPNAGAR)	---	25	2	2	1	6000	7	1	1	2	1	10	---	10	1	1	---	1	5	1	1	Nayak	3	1	Kachha_semi_kachha	Kachha Lived_in_House Delivery_Confirmation Over_18
86040dc0-48ed-4a1b-902f-944de4c4dbf0	Karanpur_457	50 F (ROOPNAGAR)	---	---	2	2	99999998	---	---	1	1	5	1	90	---	100	1	1	---	2	---	1	1	Nayak	3	1	Semi-pucca	Kachha Lived_in_House Delivery_Confirmation Over_18
bc8f6cf1-8944-4b6b-9dd9-09c9963fe0c4	Karanpur_457	50 F (ROOPNAGAR)	---	27	2	2	99999998	---	---	1	1	1	2	---	---	---	1	1	---	2	---	1	1	Nayak	3	1	Kachha_semi_kachha	Kachha Lived_in_House Delivery_Confirmation Over_18
8f2b9b6c-0a70-430e-8c92-3713878ad032	Karanpur_457	50 F (ROOPNAGAR)	---	26	2	2	1	6000	5	1	1	6	1	10	---	10	1	2	1	1	5	1	1	Nayak	3	1	Kachha_semi_kachha	Kachha Lived_in_House Delivery_Confirmation Over_18
09e6d759-24df-4ca4-8609-1a1d274ee436	Karanpur_457	50 F (ROOPNAGAR)	---	---	2	2	1	3000	4	1	1	4	1	24	2	24	1	1	---	2	---	1	1	Rajput	3	1	Semi-pucca	Kachha Lived_in_House Delivery_Confirmation Over_18
6051b621-c0d5-4b4a-b9db-124a2be0cf5c	Karanpur_457	50 F (ROOPNAGAR)	---	---	2	2	99999998	---	---	1	1	2	1	20	---	30	1	1	---	2	---	1	1	Megwal	3	1	Kachha_semi_kachha	Kachha Lived_in_House Delivery_Confirmation Over_18
3a365545-e188-46b5-9702-5b0e777e32ed	Karanpur_457	50 F (ROOPNAGAR)	---	25	2	2	99999998	---	---	1	1	3	1	100	---	30	1	1	---	1	8	4	1	Rai sikh	5	1	Semi-pucca	Kachha Lived_in_House Delivery_Confirmation Over_18
3bf0d47c-d7fe-41f0-84fd-b667e1bf0f05	Karanpur_457	50 F (ROOPNAGAR)	---	25	1	2	99999998	---	---	1	1	20	1	20	---	4	1	1	---	1	5	1	1	Ghumiar	3	1	Semi-pucca	Kachha Lived_in_House Delivery_Confirmation Over_18
39585ef2-78af-4634-b249-030ffbe3f3fe	Karanpur_457	50 F (ROOPNAGAR)	---	20	2	2	99999998	---	---	1	1	5	1	50	---	20	1	1	---	1	5	1	1	Kumhar	5	1	Semi-pucca	Kachha Lived_in_House Delivery_Confirmation Over_18
394da216-80c1-438c-83b9-a970daeea00a	Karanpur_457	50 F (ROOPNAGAR)	---	25	1	2	99999998	---	---	1	1	30	1	270	---	50	1	1	---	1	5	4	1	Majhabi sikh	3	1	Semi-pucca	Kachha Lived_in_House Delivery_Confirmation Over_18
bdd32cba-3875-47a4-9d4b-67bbd7b979bc	Padampur_460	6 RB (JALAUN)	---	30	2	2	1	10000	12	1	1	3	1	---	1	8	1	1	---	2	---	1	1	Rajput	5	1	Semi-pucca	Kachha Lived_in_House Delivery_Confirmation Over_18
3919b339-b8d6-4cfe-ab8e-ce3f5c1bd453	Padampur_460	6 RB (JALAUN)	---	25	1	2	9999999	---	---	1	1	3	1	---	---	30	1	1	---	2	---	1	1	Nahar - rajput	5	1	Semi-pucca	Kachha Lived_in_House Delivery_Confirmation Over_18
d1f52887-1748-4820-8a2d-2c2204e21256	Padampur_460	6 RB (JALAUN)	---	19	1	2	1	10000	5	1	98	---	1	30	---	120	1	1	---	1	8	1	1	Rajpoot	5	1	Semi-pucca	Kachha Lived_in_House Delivery_Confirmation Over_18
254efedd-2870-43e0-9d80-a9a13173d876	Padampur_460	6 RB (JALAUN)	---	22	2	1	1	5000	3	1	98	---	1	---	---	200	1	1	---	1	10	1	1	Rajput oad	5	1	Semi-pucca	Kachha Lived_in_House Delivery_Confirmation Over_18
e0cd5f77-95ea-4d61-ab42-698ffb3d40b5	Padampur_460	6 RB (JALAUN)	---	24	1	2	1	3000	6	1	1	2	2	---	---	---	1	1	---	1	8	1	1	Rajpoot	3	1	Semi-pucca	Kachha Lived_in_House Delivery_Confirmation Over_18
7f031216-7302-486f-9096-f32ead14b88a	Padampur_460	6 RB (JALAUN)	---	24	2	2	1	3500	8	1	1	4	1	210	---	210	1	2	---	1	10	1	1	Rajput oad	5	1	Semi-pucca	Kachha Lived_in_House Delivery_Confirmation Over_18
12070d3a-ad34-435a-bfb5-956d2443c944	Padampur_460	6 RB (JALAUN)	---	19	1	2	1	10000	4	1	1	10	1	60	---	15	1	2	---	1	13	1	1	Rajpoot	5	1	Semi-pucca	Kachha Lived_in_House Delivery_Confirmation Over_18
f61d8b02-8849-4da7-b213-82f2a362c6d6	Padampur_460	6 RB (JALAUN)	---	23	1	2	1	3000	8	1	1	4	1	20	---	20	8	1	---	1	6	1	1	Rajput oad	2	1	Semi-pucca	Kachha Lived_in_House Delivery_Confirmation Over_18
93a54ff5-a744-4ff8-b6cb-aff36b21dc44	Padampur_460	6 RB (JALAUN)	---	25	2	1	1	3000	5	1	1	7	1	210	---	210	1	2	1	2	---	1	1	Rajput	5	1	Semi-pucca	Kachha Lived_in_House Delivery_Confirmation Over_18
191c0ad8-87c6-4ba3-b984-8ec6312f00a5	Padampur_460	6 RB (JALAUN)	---	21	2	2	1	4500	3	1	1	9	1	10	3	45	1	1	---	1	6	1	1	Rsjpoot	3	1	Semi-pucca	Kachha Lived_in_House Delivery_Confirmation Over_18
61e77e29-1f48-4579-9230-f70d16b52418	Padampur_460	6 RB (JALAUN)	---	25	2	2	1	15000	8	1	1	10	1	40	2	30	1	1	---	1	7	1	1	Rajput/odd	3	1	Semi-pucca	Kachha Lived_in_House Delivery_Confirmation Over_18
4b6e36fa-4d5a-4fb7-a6ba-0b54fa22424f	Padampur_460	6 RB (JALAUN)	---	22	2	2	1	3000	3	1	1	5	1	100	---	40	1	1	---	1	12	1	1	Rajpoot	5	1	Semi-pucca	Kachha Lived_in_House Delivery_Confirmation Over_18
844647b2-47fb-4b4a-a817-bb53ae682b21	Padampur_460	6 RB (JALAUN)	---	22	1	2	99999998	---	4	1	1	9	1	140	---	3	1	1	---	1	9	1	1	Rajpoot	3	1	Semi-pucca	Kachha Lived_in_House Delivery_Confirmation Over_18
959b7a29-2c27-41f5-99ed-50341aeb5d71	Padampur_460	6 RB (JALAUN)	---	30	2	2	99999998	---	5	1	1	3	1	30	---	2	1	1	---	2	---	1	1	Baat	3	1	Kachha_semi_kachha	Kachha Lived_in_House Delivery_Confirmation Over_18
e792d351-ac85-4e1e-a875-e7dc93810370	Padampur_460	6 RB (JALAUN)	---	25	1	2	1	5000	6	1	1	15	1	200	2	100	1	1	---	1	5	1	1	Rajput	3	1	Semi-pucca	Kachha Lived_in_House Delivery_Confirmation Over_18
79981a50-e72b-4e0f-8e56-25c96f741acc	Padampur_460	6 RB (JALAUN)	---	21	2	2	99999998	---	4	1	1	23	1	50	5	100	1	1	---	1	10	1	1	Megwal	3	1	Semi-pucca	Kachha Lived_in_House Delivery_Confirmation Over_18
9a140a5c-5765-4686-bc41-8c6814310cfb	Padampur_460	6 RB (JALAUN)	---	25	2	1	1	8000	15	1	1	5	1	60	---	60	1	1	---	1	8	1	1	Rajput	3	1	Semi-pucca	Kachha Lived_in_House Delivery_Confirmation Over_18
d4f38050-8f22-4cd6-87a6-d3ab3fc8d850	Padampur_460	6 RB (JALAUN)	---	---	2	2	99999998	---	3	1	1	1	1	30	---	20	1	2	1	2	---	1	1	Rajput	3	1	Kachha_semi_kachha	Kachha Lived_in_House Delivery_Confirmation Over_18
75db9871-0d6c-48a1-9bbb-7f64289658e4	Padampur_460	6 RB (JALAUN)	---	24	2	1	99999998	---	5	1	1	7	1	50	---	10	1	2	1	2	---	4	1	Ramdasia	3	1	Kachha_semi_kachha	Kachha Lived_in_House Delivery_Confirmation Over_18
a71568c2-2f8c-4bda-86d4-e70e16af6a97	Padampur_460	75 LNP (RATANPURA)	---	21	2	2	1	8000	5	1	1	17	8	---	---	---	1	1	---	1	5	1	1	Nayak	3	1	Semi-pucca	Kachha Lived_in_House Delivery_Confirmation Over_18
f90c2ba6-fa7c-4ba4-8476-3bd2e9cda8bc	Padampur_460	75 LNP (RATANPURA)	---	26	2	1	99999998	---	10	1	1	15	1	20	---	3	1	1	---	1	5	1	1	Megwal	3	1	Semi-pucca	Kachha Lived_in_House Delivery_Confirmation Over_18
226ccd6e-384e-428e-a2a5-8205b5a3c0f1	Padampur_460	75 LNP (RATANPURA)	---	23	2	2	99999998	---	3	1	1	5	1	100	---	100	1	2	1	1	7	1	1	Megwal	3	1	Semi-pucca	Kachha Lived_in_House Delivery_Confirmation Over_18
78dd9f83-27d8-4625-af50-08cecf596d3c	Padampur_460	75 LNP (RATANPURA)	---	22	2	1	99999998	---	4	1	1	3	1	100	---	100	1	1	---	1	8	1	1	Magwal	3	1	Kachha_semi_kachha	Kachha Lived_in_House Delivery_Confirmation Over_18
14399105-dc99-41cb-96df-ac92e92912cd	Padampur_460	75 LNP (RATANPURA)	---	21	2	2	99999998	---	4	1	1	5	1	100	---	30	1	1	---	1	8	1	1	Megwal	3	1	Semi-pucca	Kachha Lived_in_House Delivery_Confirmation Over_18
18f228f1-eea1-4a91-91c2-5a31a2b72b61	Padampur_460	75 LNP (RATANPURA)	---	21	2	1	99999998	---	3	1	1	5	1	100	---	100	1	1	---	1	8	1	1	Magwal	3	1	Kachha_semi_kachha	Kachha Lived_in_House Delivery_Confirmation Over_18
161cf7a3-87db-4419-8073-110da5cc7e98	Padampur_460	75 LNP (RATANPURA)	---	20	2	1	1	3000	17	1	1	5	1	70	---	70	1	1	---	1	12	1	1	Megwal	3	1	Semi-pucca	Kachha Lived_in_House Delivery_Confirmation Over_18
e8855deb-131a-43c1-b0cf-e2883224affc	Padampur_460	75 LNP (RATANPURA)	---	22	2	2	1	6000	9	1	1	8	1	100	2	20	1	1	---	1	6	1	1	Nayak	3	1	Semi-pucca	Kachha Lived_in_House Delivery_Confirmation Over_18
62692e4c-0145-41cd-9428-18112b92c5a0	Padampur_460	75 LNP (RATANPURA)	---	25	2	2	1	4000	3	1	1	3	1	30	---	30	1	1	---	2	---	1	1	Niyak	3	1	Kachha_semi_kachha	Kachha Lived_in_House Delivery_Confirmation Over_18
681a5bc8-7222-4985-8744-21805880bd3e	Padampur_460	75 LNP (RATANPURA)	---	---	2	1	99999998	---	3	1	1	7	1	30	---	0	1	1	---	1	8	1	1	Magwal	3	1	Kachha_semi_kachha	Kachha Lived_in_House Delivery_Confirmation Over_18
7419e026-9cde-47b5-a47a-43453bad66e1	Padampur_460	75 LNP (RATANPURA)	---	25	2	2	99999998	---	6	2	---	---	---	---	---	---	---	1	---	1	5	1	1	Babri	3	1	Kachha_semi_kachha	Kachha Lived_in_House Delivery_Confirmation Over_18
99edcab3-901e-4adc-ad29-da8da0d70e6a	Padampur_460	75 LNP (RATANPURA)	---	23	1	1	1	4000	7	1	1	2	1	50	---	---	1	1	---	2	---	1	1	Rajput bawari	3	1	Semi-pucca	Kachha Lived_in_House Delivery_Confirmation Over_18
c278366f-d755-430f-9fd1-c2770412d9ab	Padampur_460	75 LNP (RATANPURA)	---	---	2	1	99999998	---	6	1	1	4	1	30	---	30	1	1	---	1	8	1	1	Jaat	5	1	Kachha_semi_kachha	Kachha Lived_in_House Delivery_Confirmation Over_18
fd8c61ca-338c-4c58-8357-16937c920ed5	Padampur_460	75 LNP (RATANPURA)	---	20	2	2	1	10000	3	1	1	3	1	60	---	60	1	1	---	1	10	1	1	Babri	3	1	Kachha_semi_kachha	Kachha Lived_in_House Delivery_Confirmation Over_18
ed4deec1-60c6-4040-b027-fbfe9dcbd731	Padampur_460	75 LNP (RATANPURA)	---	22	2	1	99999998	---	4	1	1	6	1	10	---	3	1	1	---	1	10	1	1	Megwal	3	1	Semi-pucca	Kachha Lived_in_House Delivery_Confirmation Over_18
1769c5c4-3952-4e20-9f02-49b21012e27e	Padampur_460	75 LNP (RATANPURA)	---	22	2	1	99999998	---	5	1	1	8	1	20	---	1	1	1	---	1	4	1	1	Magwal	3	1	Kachha_semi_kachha	Kachha Lived_in_House Delivery_Confirmation Over_18
46688375-35f5-4670-a45d-6e0bb89e1579	Padampur_460	75 LNP (RATANPURA)	---	30	2	2	99999998	---	5	1	1	20	1	60	---	0	1	1	---	2	---	4	1	Rai sikh	5	1	Semi-pucca	Kachha Lived_in_House Delivery_Confirmation Over_18
4d0038bd-08c6-4283-a7ac-f8c54ce23057	Padampur_460	75 LNP (RATANPURA)	---	23	2	2	99999998	---	11	1	1	6	1	30	---	3	1	1	---	1	4	1	1	Dhanka	3	1	Semi-pucca	Kachha Lived_in_House Delivery_Confirmation Over_18
87f537bf-1e03-4a52-8495-98acb2b6f1e4	Raisinghnagar_461	75 NP	---	23	2	1	1	6500	5	1	1	6	1	200	3	250	1	1	---	1	12	4	1	Jatt sikh	5	1	Semi-pucca	Kachha Lived_in_House Delivery_Confirmation Over_18
e148a600-66ea-418e-b513-1d31b0fa947f	Raisinghnagar_461	75 NP	---	25	2	2	1	2000	5	1	1	5	1	100	---	50	1	1	---	1	5	1	1	Kapadia	3	1	Kachha_semi_kachha	Kachha Lived_in_House Delivery_Confirmation Over_18
7433372a-5f71-4210-9572-e77c9e88c952	Raisinghnagar_461	75 NP	---	20	2	1	99999998	---	3	1	1	7	1	90	---	90	1	1	---	2	---	1	1	Rajpoot	3	1	Semi-pucca	Kachha Lived_in_House Delivery_Confirmation Over_18
8d32d425-3b87-421f-b849-f07fdf078ee9	Raisinghnagar_461	75 NP	---	25	2	2	99999998	---	3	1	1	3	1	100	---	50	1	1	---	1	14	1	1	Kapadia	3	1	Semi-pucca	Kachha Lived_in_House Delivery_Confirmation Over_18
cc0dbb39-6cce-46c4-8a57-d3afc810304e	Raisinghnagar_461	75 NP	---	20	1	1	99999998	---	6	1	1	5	2	---	---	---	1	1	---	1	11	1	1	Megwal	3	1	Semi-pucca	Kachha Lived_in_House Delivery_Confirmation Over_18
a2072352-d239-4094-b4bb-98afddfc3382	Raisinghnagar_461	75 NP	---	25	2	2	99999998	---	5	1	1	30	1	20	---	3	1	1	---	2	---	1	1	Megwal	3	1	Semi-pucca	Kachha Lived_in_House Delivery_Confirmation Over_18
28c97b8a-cc1a-4ba0-a585-c8e492a23bc2	Raisinghnagar_461	75 NP	---	26	2	2	1	4500	4	1	1	4	1	---	1	15	1	1	---	1	5	1	1	Rajpoot	3	1	Semi-pucca	Kachha Lived_in_House Delivery_Confirmation Over_18
52209820-8857-4d5f-9744-e36c9d148419	Raisinghnagar_461	75 NP	---	20	2	2	99999998	---	3	1	1	3	1	20	---	15	1	1	---	1	10	1	1	Kotwalsansi	3	1	Kachha_semi_kachha	Kachha Lived_in_House Delivery_Confirmation Over_18
eb66689c-f093-4610-bbf3-56aff978d468	Raisinghnagar_461	75 NP	---	25	2	2	99999998	---	5	1	1	3	1	10	2	60	1	1	---	1	12	4	1	Ramghdiye tkhan	5	1	Semi-pucca	Kachha Lived_in_House Delivery_Confirmation Over_18
9398ac7c-d312-4dc5-b794-32ebf160d2d6	Raisinghnagar_461	75 NP	---	26	2	2	1	6000	6	1	1	4	2	---	---	---	1	2	2	1	3	1	1	Nayak	3	1	Kachha_semi_kachha	Kachha Lived_in_House Delivery_Confirmation Over_18
ae231903-a7aa-4c44-abfa-7566a63764dd	Raisinghnagar_461	75 NP	---	23	2	1	99999998	---	3	1	1	4	1	0	2	0	1	2	1	1	9	1	1	Megwal	3	1	Semi-pucca	Kachha Lived_in_House Delivery_Confirmation Over_18
4a210b9b-c35a-4fa7-94cb-ad11af1aa4ca	Raisinghnagar_461	75 NP	---	28	2	2	1	3000	7	1	1	8	1	20	2	20	1	1	---	1	5	1	1	Kumyar	3	1	Semi-pucca	Kachha Lived_in_House Delivery_Confirmation Over_18
19e25e93-e013-46b5-a909-1cb6d493c45a	Raisinghnagar_461	75 NP	---	---	2	2	1	3000	6	1	1	4	1	60	---	30	1	2	1	1	8	1	1	Nayak	3	1	Kachha_semi_kachha	Kachha Lived_in_House Delivery_Confirmation Over_18
d42175e9-96b0-4d71-b352-628791192170	Raisinghnagar_461	75 NP	---	28	2	1	99999998	---	4	1	1	12	1	90	---	90	1	1	---	1	7	1	1	Raisikh	5	1	Kachha_semi_kachha	Kachha Lived_in_House Delivery_Confirmation Over_18
6a49afb1-2d77-48fa-9e41-16fc68bde569	Raisinghnagar_461	75 NP	---	20	2	2	1	7000	4	1	1	11	1	90	---	90	1	1	---	1	5	4	1	Raisikh	5	1	Kachha_semi_kachha	Kachha Lived_in_House Delivery_Confirmation Over_18
4a712120-146d-4a1d-a307-afd28495fe13	Raisinghnagar_461	75 NP	---	26	2	1	99999998	---	6	1	1	2	1	30	---	30	1	1	---	1	8	1	1	Nayak	3	1	Semi-pucca	Kachha Lived_in_House Delivery_Confirmation Over_18
6b305c12-3354-4b22-8ce9-f1d267e0a1c4	Raisinghnagar_461	75 NP	---	19	2	1	1	6000	7	1	1	4	1	90	---	15	1	1	---	1	10	1	1	Nayak	3	1	Semi-pucca	Kachha Lived_in_House Delivery_Confirmation Over_18
470d9af2-b95b-40de-87f9-f625f5f5247e	Raisinghnagar_461	BHOMPURA	---	---	1	1	99999998	---	8	1	1	3	1	100	2	100	1	1	---	1	8	1	1	Megwal	3	1	Kachha_semi_kachha	Kachha Lived_in_House Delivery_Confirmation Over_18
4ae418df-ef71-421b-89e3-39231e0786c8	Raisinghnagar_461	BHOMPURA	---	21	2	1	1	10000	3	1	1	13	1	---	5	50	1	1	---	1	8	1	1	Kumbhar	5	1	Kachha_semi_kachha	Kachha Lived_in_House Delivery_Confirmation Over_18
c6e7e4e8-c415-460d-a59a-35cacea74d0b	Raisinghnagar_461	BHOMPURA	---	28	2	2	1	3000	4	1	1	5	1	120	---	120	1	1	---	1	3	1	1	Bawri	3	1	Kachha_semi_kachha	Kachha Lived_in_House Delivery_Confirmation Over_18
31d32455-7e2a-4895-881a-d656822e1a32	Raisinghnagar_461	BHOMPURA	---	22	2	1	1	5000	3	1	1	4	1	420	---	420	1	1	---	1	10	1	1	Kumhar	5	1	Semi-pucca	Kachha Lived_in_House Delivery_Confirmation Over_18
93a8d28d-7e46-4361-8f96-c60c355075ed	Raisinghnagar_461	BHOMPURA	---	24	2	1	99999998	---	4	1	1	15	1	40	2	40	1	1	---	1	5	1	1	Bawri	3	1	Semi-pucca	Kachha Lived_in_House Delivery_Confirmation Over_18
86aabd91-7923-47bc-b7fc-ab4e35bc2ede	Raisinghnagar_461	BHOMPURA	---	---	2	1	99999998	---	14	1	1	5	1	150	---	150	1	2	1	1	5	1	1	Bawri	3	1	Kachha_semi_kachha	Kachha Lived_in_House Delivery_Confirmation Over_18
bcffb7dc-9bf1-49a0-9cab-145a159046b5	Raisinghnagar_461	BHOMPURA	---	25	1	1	99999998	---	4	1	1	3	1	50	---	50	1	2	1	2	---	4	1	Majbhi sikh	3	1	Semi-pucca	Kachha Lived_in_House Delivery_Confirmation Over_18
35c23698-6093-4c15-9546-f2a456e11b29	Raisinghnagar_461	BHOMPURA	---	22	2	2	99999998	---	3	1	1	7	1	40	---	40	1	1	---	1	5	4	1	Magbisikh	3	1	Kachha_semi_kachha	Kachha Lived_in_House Delivery_Confirmation Over_18
f264fec9-31f8-466e-a864-32944fc3e508	Raisinghnagar_461	BHOMPURA	---	26	1	1	99999998	---	3	1	1	20	1	50	---	10	1	1	---	1	3	1	1	Bawri	3	1	Kachha_semi_kachha	Kachha Lived_in_House Delivery_Confirmation Over_18
312089f8-e216-4445-92a9-86d71436d291	Raisinghnagar_461	BHOMPURA	---	22	2	1	1	5000	4	1	1	7	1	10	---	1	1	1	---	2	---	4	1	Majbhi sikh	3	1	Kachha_semi_kachha	Kachha Lived_in_House Delivery_Confirmation Over_18
f576df3f-3e4c-4ff2-88ef-0fe459f94cb0	Raisinghnagar_461	BHOMPURA	---	26	2	1	1	3000	4	1	1	7	1	180	---	3	1	1	---	1	3	1	1	Bawri	3	1	Kachha_semi_kachha	Kachha Lived_in_House Delivery_Confirmation Over_18
35b601b0-da8e-4832-9810-221f928c5534	Raisinghnagar_461	BHOMPURA	---	22	2	1	99999998	---	6	1	1	8	1	120	---	120	1	1	---	1	13	1	1	Bawri	3	1	Semi-pucca	Kachha Lived_in_House Delivery_Confirmation Over_18
e722167d-7120-4ef0-9c41-dff2c92aa473	Raisinghnagar_461	BHOMPURA	---	---	1	1	99999998	---	6	1	1	5	1	30	---	30	1	1	---	2	---	1	1	Bawri	3	1	Semi-pucca	Kachha Lived_in_House Delivery_Confirmation Over_18
9735f938-3d5c-4ff2-8e34-3206574c3079	Raisinghnagar_461	BHOMPURA	---	20	2	1	1	15000	3	1	1	5	1	60	---	30	1	1	---	1	10	1	1	Nai	3	1	Semi-pucca	Kachha Lived_in_House Delivery_Confirmation Over_18
7d3b184d-216c-4083-992d-2b710d6cc358	Raisinghnagar_461	BHOMPURA	---	20	2	1	99999998	---	3	1	1	5	1	40	1	40	1	1	---	1	10	1	1	Nai	3	1	Kachha_semi_kachha	Kachha Lived_in_House Delivery_Confirmation Over_18
9aecd4d0-5f1a-49d8-a267-bcd25697390c	Raisinghnagar_461	BHOMPURA	---	21	1	1	99999998	---	7	1	1	5	2	---	---	---	1	1	---	1	7	1	1	Megwal	3	1	Semi-pucca	Kachha Lived_in_House Delivery_Confirmation Over_18
54f7407c-4746-4ecc-a88a-01de70d4ebad	Raisinghnagar_461	BHOMPURA	---	---	2	1	99999998	---	8	2	---	---	---	---	---	---	---	2	1	2	---	1	1	Nayak	3	---	Kachha_semi_kachha	Kachha Lived_in_House Delivery_Confirmation Over_18
1f5839ab-b21f-4ea2-b807-64f3abf46ca7	Raisinghnagar_461	BHOMPURA	---	24	2	1	99999998	---	6	1	1	15	1	---	18	270	1	1	---	1	10	1	1	Jaat	5	1	Semi-pucca	Kachha Lived_in_House Delivery_Confirmation Over_18
adc16357-a4a1-49c4-b59a-bef297bcc7a5	Raisinghnagar_461	BHOMPURA	---	25	2	1	1	10000	5	1	1	20	1	---	3	45	1	1	---	1	10	1	1	Jaat	5	1	Semi-pucca	Kachha Lived_in_House Delivery_Confirmation Over_18
d820d8a1-53b6-4e67-ae81-0843e3799800	Padampur_460	BINGH BAYALA	---	30	2	1	1	5000	8	1	1	4	1	100	---	100	1	1	---	1	8	4	1	Kumhar sikh	5	1	Semi-pucca	Kachha Lived_in_House Delivery_Confirmation Over_18
56ebc492-02f7-4125-9e3d-f6bb5b2d7b65	Padampur_460	BINGH BAYALA	---	23	2	1	1	16666	10	1	1	9	1	30	---	15	1	1	---	1	10	4	1	Ramgadya	5	1	Semi-pucca	Kachha Lived_in_House Delivery_Confirmation Over_18
949f2718-e09f-40c7-b30f-23e76745bd14	Padampur_460	BINGH BAYALA	---	25	1	1	99999998	---	---	1	1	2	1	10	---	10	1	1	---	2	---	2	1	Muslim	8	1	Semi-pucca	Kachha Lived_in_House Delivery_Confirmation Over_18
97150131-9763-4514-93b2-cbdf327e90b7	Padampur_460	BINGH BAYALA	---	28	2	1	1	6400	12	1	1	4	1	30	---	30	1	1	---	1	8	4	1	Kumhar sikh	5	1	Semi-pucca	Kachha Lived_in_House Delivery_Confirmation Over_18
d48798f6-27a6-476e-8449-41f0b7e48a49	Padampur_460	BINGH BAYALA	---	23	2	1	1	6400	12	1	1	6	2	---	---	---	1	1	---	1	10	4	1	Kumhar sikh	5	1	Semi-pucca	Kachha Lived_in_House Delivery_Confirmation Over_18
4cb56a59-af79-463e-843e-6826580d05cd	Padampur_460	BINGH BAYALA	---	30	2	2	1	5000	4	1	1	16	1	---	2	30	1	1	---	1	5	2	1	Muslim	5	1	Semi-pucca	Kachha Lived_in_House Delivery_Confirmation Over_18
756463cc-9f62-4df2-8399-429658ba768b	Padampur_460	BINGH BAYALA	---	20	2	2	1	6000	9	1	1	4	1	4	---	4	1	1	---	1	4	1	1	Megbal	8	1	Semi-pucca	Kachha Lived_in_House Delivery_Confirmation Over_18
dec94488-b7f3-4b61-b1b4-f48f9c4c61f8	Padampur_460	BINGH BAYALA	---	23	2	1	1	8000	6	1	1	4	1	---	---	0	1	1	---	1	8	4	1	Jatt sikh	5	1	Semi-pucca	Kachha Lived_in_House Delivery_Confirmation Over_18
7feab3b5-99df-4d4e-b0f3-81b4d7c91583	Padampur_460	BINGH BAYALA	---	23	2	1	1	4000	9	1	1	3	1	50	---	50	1	1	---	1	8	4	1	Kumyar	5	1	Semi-pucca	Kachha Lived_in_House Delivery_Confirmation Over_18
eff6b0c4-6876-4302-9c91-67e8db0e8a04	Padampur_460	BINGH BAYALA	---	---	2	1	99999998	---	---	1	1	10	1	50	---	180	1	1	---	1	5	1	1	Ghumiar	8	1	Semi-pucca	Kachha Lived_in_House Delivery_Confirmation Over_18
e68693ea-6b96-4e04-9bec-7fa469f71012	Padampur_460	BINGH BAYALA	---	25	2	1	1	27000	14	1	1	4	1	100	---	15	1	1	---	1	8	4	1	Kumhal sikh	5	1	Semi-pucca	Kachha Lived_in_House Delivery_Confirmation Over_18
a6436000-3a89-4133-beb4-9ea6f4b98605	Padampur_460	BINGH BAYALA	---	19	1	1	1	7000	5	1	1	4	2	---	---	---	1	1	---	1	9	1	1	Ghumiar	5	1	Semi-pucca	Kachha Lived_in_House Delivery_Confirmation Over_18
7b5fd552-6896-4092-8f83-813d208f39d8	Padampur_460	BINGH BAYALA	---	22	2	1	1	6000	9	1	1	5	1	30	---	0	1	1	---	1	10	4	1	Kumyarsikh	5	1	Semi-pucca	Kachha Lived_in_House Delivery_Confirmation Over_18
5bc0ae57-9378-44b7-b5f4-6c1e32713fd3	Padampur_460	BINGH BAYALA	---	23	2	2	1	10000	4	1	1	1	2	---	---	---	1	1	---	1	5	1	1	Naik	8	1	Semi-pucca	Kachha Lived_in_House Delivery_Confirmation Over_18
35dc8ff1-802e-48bb-9523-147879a8a0d2	Padampur_460	BINGH BAYALA	---	22	2	1	99999998	---	---	1	1	7	1	20	---	1	1	1	---	1	8	4	1	Gumiar sikh	5	1	Semi-pucca	Kachha Lived_in_House Delivery_Confirmation Over_18
4cff0c8b-f29f-4a36-bc4b-3c215a5a2f71	Padampur_460	BINGH BAYALA	---	25	2	1	1	12000	4	1	1	7	1	300	---	150	1	1	---	1	14	1	1	Megwal	3	1	Semi-pucca	Kachha Lived_in_House Delivery_Confirmation Over_18
